# Supplementary material for: Metabolic Effects of Acute Thiamine Depletion Are Reversed by Rapamycin in Breast and Leukemia Cells
Source: PLoS One. 2014 Jan 15;9(1):e85702. doi: 10.1371/journal.pone.0085702 (PMC3893258; doi:10.1371/journal.pone.0085702)
Supplement: Table S1 — Metabolomic pathway heat map data for RS4 and MCF-7 cells treated with thiaminase (T), rapamycin (R), or both (R+T) for 24 and 48 hours. (XLSX) [file pone.0085702.s002.xlsx]

## Sheet: RS4
	Thiaminase Treatment of RS4 Leukemia Cell Line (CELLS)
											Fold of Change						Statistical Values											Mean Values							% Filled Values
											T-24	T-48	R-48	R+T-48	T-48		T-24		T-48		R-48		R+T-48		T-48			R-48H	T+R-48H	T-24H	T-48H	C-24H	C-48H		R-48H	T+R-48H	T-24H	T-48H	C-24H	C-48H
																	C-24		C-48		C-48		C-48		R+T-48
	Pathway Sort Order	Super Pathway	Sub Pathway	Biochemical Name	Platform	Comp ID	KEGG	HMDB	PUBCHEM	X	C-24	C-48	C-48	C-48	R+T-48	X	p-value	q-value	p-value	q-value	p-value	q-value	p-value	q-value	p-value	q-value	X							X
	1	Amino Acid	Glycine, Serine and Threonine Metabolism	glycine	GC/MS	11777	C00037	HMDB00123	5257127;750		0.94	1.14	1.6	1.03	1.1		0.5433	0.7788	0.4087	0.7244	0.0542	0.1318	0.9866	0.9993	0.5634	0.4002		1.3695	0.8857	1.1635	0.9721	1.2373	0.8564		100	100	100	100	100	100
	2			N-acetylglycine	GC/MS	27710		HMDB00532	10972		1.67	0.9	1.65	0.92	0.98		0.386	0.7468	0.6605	0.9121	0.5245	0.2851	0.6826	0.9993	0.9787	0.4938		1.8644	1.0402	2.6695	1.0197	1.5978	1.1293		100	100	100	100	100	100
	4			sarcosine (N-Methylglycine)	GC/MS	1516	C00213	HMDB00271	1088;7311726		1.41	1.44	0.76	0.55	2.63		0.1958	0.6985	0.1813	0.5472	0.3964	0.2546	0.0798	0.9993	0.005	0.3624		0.8577	0.6167	1.2106	1.6205	0.8593	1.1263		100	100	100	100	100	100
	5			dimethylglycine	GC/MS	5086	C01026	HMDB00092	673		1.18	1.29	1.33	0.97	1.33		0.4883	0.7624	0.3746	0.6892	0.1998	0.2018	0.868	0.9993	0.3424	0.3713		1.2206	0.8891	1.0978	1.1826	0.9298	0.9171		100	100	100	100	100	100
	6			betaine	LC/MS pos	3141	C00719	HMDB00043	247		1.24	1.18	1.12	0.83	1.43		0.2286	0.7198	0.2851	0.6243	0.547	0.2879	0.391	0.9993	0.1273	0.3624		1.1102	0.8157	1.2443	1.1671	1.0037	0.9882		100	100	100	100	100	100
	9			serine	GC/MS	1648	C00065	HMDB00187	5951;6857581		0.65	0.85	1.9	0.85	1		0.167	0.6985	0.6832	0.9342	0.2832	0.2302	0.7979	0.9993	0.8324	0.4598		2.2224	0.9944	1.5208	0.9975	2.3365	1.1689		100	100	100	100	100	100
	10			N-acetylserine	GC/MS	37076		HMDB02931	65249		1.06	0.82	0.95	0.71	1.16		0.6344	0.793	0.5575	0.8264	0.9771	0.3948	0.3126	0.9993	0.7065	0.435		1.0032	0.7452	1.3156	0.8676	1.2373	1.057		100	100	100	100	100	100
	14			threonine	LC/MS pos	1284	C00188	HMDB00167	6971019;6288		0.85	0.85	1.49	0.84	1.01		0.439	0.7507	0.4433	0.7463	0.2474	0.2133	0.4399	0.9993	0.8824	0.467		1.5756	0.8905	1.3308	0.9012	1.5737	1.0543		100	100	100	100	100	100
	15			N-acetylthreonine	LC/MS neg	33939	C01118		4651717		0.93	1.03	1	0.74	1.4		0.6987	0.7973	0.9846	0.9874	0.9488	0.3868	0.2514	0.9993	0.2937	0.3624		1.1475	0.8515	1.2608	1.1888	1.3611	1.1529		100	100	100	100	100	100
	16			allo-threonine	GC/MS	15142	C05519	HMDB04041	99289		1.11	1.27	0.92	0.71	1.78		0.6956	0.7973	0.9499	0.9874	0.6267	0.3084	0.2439	0.9993	0.4399	0.3772		1.0353	0.8026	0.7743	1.43	0.6982	1.1226		75	100	75	75	50	100
	24		Alanine and Aspartate Metabolism	alanine	GC/MS	1126	C00041	HMDB00161	5950		1.09	0.98	1.25	0.87	1.13		0.4672	0.7624	0.9709	0.9874	0.2373	0.207	0.5188	0.9993	0.4463	0.3772		1.2753	0.8879	1.1471	0.9998	1.0499	1.0243		100	100	100	100	100	100
	25			N-acetylalanine	LC/MS neg	1585	C02847	HMDB00766	88064		0.99	1.07	1.23	0.79	1.35		0.8522	0.8292	0.4516	0.7489	0.4242	0.2594	0.2556	0.9993	0.168	0.3624		1.2085	0.7786	1.2439	1.0535	1.2585	0.9856		100	100	100	100	100	100
	27			aspartate	GC/MS	15996	C00049	HMDB00191	5960		1.01	1.12	1.79	1.22	0.92		0.9189	0.8454	0.702	0.9483	0.0494	0.1318	0.4791	0.9993	0.7792	0.4535		1.4431	0.9835	1.3615	0.9038	1.3473	0.8045		100	100	100	100	100	100
	29			asparagine	GC/MS	11398	C00152	HMDB00168	6267		1.01	0.91	1.55	0.91	1.01		0.8946	0.8325	0.9825	0.9874	0.1407	0.1872	0.8352	0.9993	0.807	0.4578		1.4675	0.8622	0.971	0.8683	0.9589	0.9497		100	100	100	100	100	100
	31			N-acetylaspartate (NAA)	LC/MS pos	22185	C01042	HMDB00812	65065		1.16	1.02	1.29	0.92	1.11		0.383	0.7468	0.8392	0.9874	0.0996	0.1625	0.6239	0.9993	0.5409	0.3981		1.1958	0.856	1.1844	0.9459	1.0189	0.9295		100	100	100	100	100	100
	36		Glutamate Metabolism	glutamate	LC/MS pos	57	C00025	HMDB00148	611		0.86	1	1.77	1.07	0.93		0.37	0.7468	0.9789	0.9874	0.045	0.1318	0.8706	0.9993	0.8842	0.467		1.5234	0.9216	1.1291	0.858	1.3128	0.8609		100	100	100	100	100	100
	37			glutamine	LC/MS pos	53	C00064	HMDB00641	5961		0.79	0.75	1.98	1.27	0.59		0.3578	0.7468	0.642	0.9075	0.1887	0.1943	0.8644	0.9993	0.8653	0.4632		1.5593	0.995	0.7268	0.5874	0.9227	0.786		100	25	75	75	100	100
	38			N-acetylglutamate	LC/MS pos	15720	C00624	HMDB01138	1549099		1.91	1.53	1.03	1.19	1.29		0.1904	0.6985	0.4854	0.778	0.6713	0.3199	0.839	0.9993	0.6447	0.4144		0.7876	0.9037	1.3882	1.1654	0.7264	0.7625		100	100	100	100	100	100
	40			N-acetyl-aspartyl-glutamate (NAAG)	LC/MS pos	35665	C12270	HMDB01067	5255		1.1	1.25	1.23	0.9	1.4		0.6479	0.793	0.2291	0.5829	0.2055	0.2031	0.5908	0.9993	0.2306	0.3624		1.1595	0.8469	1.0135	1.1831	0.9252	0.9436		100	100	100	100	100	100
	41			gamma-aminobutyrate (GABA)	GC/MS	1416	C00334	HMDB00112	6992099;119		2.54	1.27	1.79	1.69	0.75		0.1067	0.6985	0.8687	0.9874	0.4408	0.2617	0.1621	0.9993	0.3571	0.3713		1.845	1.7445	3.1026	1.3129	1.2228	1.0305		100	100	100	100	100	100
	46			glutamate, gamma-methyl ester	LC/MS pos	33487			73913		2.9	1.02	1.25	0.88	1.15		0.4125	0.7507	0.5297	0.8103	0.5292	0.2851	0.8876	0.9993	0.5837	0.401		2.0985	1.4764	1.1987	1.6998	0.4139	1.6736		100	100	100	100	75	75
	47			pyroglutamine*	LC/MS pos	32672			134508		1.24	0.99	1.14	0.85	1.16		0.062	0.6985	0.8872	0.9874	0.4326	0.2595	0.5784	0.9993	0.4415	0.3772		1.2402	0.9252	1.0579	1.0751	0.8561	1.0839		100	100	100	100	100	100
	50		Histidine Metabolism	histidine	LC/MS neg	59	C00135	HMDB00177	773;3651426		0.77	0.99	1.52	0.84	1.18		0.2279	0.7198	0.9734	0.9874	0.2686	0.2225	0.3743	0.9993	0.3642	0.3735		1.5046	0.8248	1.0889	0.9734	1.4067	0.9876		100	100	100	100	100	100
	69		Lysine Metabolism	lysine	LC/MS pos	1301	C00047	HMDB00182	5962		0.62	0.9	1.57	0.7	1.28		0.2228	0.7198	0.7935	0.9874	0.3907	0.2546	0.3769	0.9993	0.5229	0.3981		2.2533	1.0034	1.7963	1.2849	2.9173	1.4324		100	100	100	100	100	100
	71			N6-acetyllysine	LC/MS pos	36752	C02727	HMDB00206	6991978;92832		0.78	1.3	1.28	0.77	1.67		0.6391	0.793	0.173	0.5356	0.2206	0.2059	0.3314	0.9993	0.0908	0.3624		1.3532	0.8169	1.3337	1.366	1.7029	1.0542		100	100	100	100	100	100
	75			2-aminoadipate	GC/MS	6146	C00956	HMDB00510	469		1.16	1.2	2.15	1.8	0.66		0.7346	0.8034	0.4289	0.7294	0.0631	0.1355	0.2053	0.9993	0.4117	0.3761		1.4775	1.2345	1.2947	0.8207	1.1121	0.6862		100	100	100	100	100	100
	78			glutarate (pentanedioate)	GC/MS	396	C00489	HMDB00661	4418048		1.12	1.8	1.71	1.06	1.69		0.8594	0.8292	0.0096	0.2484	0.122	0.1744	0.9509	0.9993	0.0639	0.3624		1.5538	0.9622	1.2468	1.6277	1.1111	0.9067		100	100	100	100	100	100
	84			pipecolate	LC/MS pos	1444	C00408	HMDB00070	849		1.08	1.28	1.52	0.98	1.3		0.8856	0.8319	0.0909	0.4481	0.1664	0.1893	0.7638	0.9993	0.1823	0.3624		1.4455	0.9337	1.3215	1.2176	1.2191	0.9526		100	100	100	100	100	100
	87			5-aminovalerate	LC/MS pos	18319	C00431	HMDB03355	6992101;138		1.61	1.92	0.96	1.43	1.35		0.0325	0.6985	0.0125	0.2558	0.9033	0.3751	0.4251	0.9993	0.2606	0.3624		0.8799	1.3129	1.3695	1.7665	0.8523	0.9192		100	100	100	100	100	100
	91		Phenylalanine and Tyrosine Metabolism	phenylalanine	LC/MS pos	64	C00079	HMDB00159	6925665;6140		0.84	0.93	1.44	0.79	1.17		0.3208	0.7452	0.6964	0.9475	0.2585	0.2201	0.2718	0.9993	0.3962	0.3755		1.5624	0.8629	1.2018	1.0121	1.4371	1.0859		100	100	100	100	100	100
	95			phenylpyruvate	LC/MS neg	566	C00166	HMDB00205	997		3.69	5.22	1	2.22	2.35		0.0936	0.6985	0.0716	0.4334			0.3702	0.9993	0.2225	0.3624		0.2566	0.5694	0.9474	1.3391	0.2566	0.2566		0	75	75	75	0	0
	96			phenyllactate (PLA)	LC/MS neg	22130	C05607	HMDB00779	3848		25	16.86	0.84	8.95	1.88		0.0011	0.1588	7.9319e-05	0.0266	0.5647	0.2909	0.0812	0.9993	0.2123	0.3624		0.5759	6.105	12.9102	11.4997	0.5164	0.6821		50	100	100	100	75	75
	102			phenylacetylglycine	LC/MS neg	33945	C05598	HMDB00821	68144		1.42	1.39	1.29	1.09	1.27		0.1546	0.6985	0.1404	0.5216	0.338	0.2481	0.9237	0.9993	0.3235	0.3713		1.4287	1.2158	1.2442	1.5428	0.8785	1.1114		100	100	100	100	100	100
	104			tyrosine	LC/MS pos	1299	C00082	HMDB00158	6057;6942100		0.89	0.91	1.36	0.76	1.2		0.4388	0.7507	0.553	0.8264	0.2983	0.2302	0.185	0.9993	0.2949	0.3624		1.4831	0.8227	1.1934	0.9878	1.3435	1.0883		100	100	100	100	100	100
	113			4-hydroxyphenylpyruvate	LC/MS neg	1669	C01179	HMDB00707	979		7.78	12.46	1.12	5.62	2.22		0.0215	0.6942	0.0004	0.0617	0.391	0.2546	0.025	0.9993	0.0657	0.3624		0.2069	1.0383	1.4385	2.3039	0.1849	0.1849		25	100	100	100	0	0
	114			3-(4-hydroxyphenyl)lactate	LC/MS neg	32197	C03672	HMDB00755	9378		4.24	3.43	1.12	2.4	1.43		0.0004	0.1011	0.0043	0.2185	0.4915	0.2726	0.1534	0.9993	0.2553	0.3624		0.9068	1.9449	2.8315	2.7723	0.6681	0.8092		100	100	100	100	100	100
	118			phenol sulfate	LC/MS neg	32553	C02180		74426		1.18	0.99	1.47	1.04	0.95		0.7514	0.8154	0.8431	0.9874	0.3748	0.2544	0.9787	0.9993	0.8421	0.4602		1.3344	0.9447	0.9806	0.9007	0.8332	0.9096		100	100	100	100	100	100
	120			p-cresol sulfate	LC/MS neg	36103	C01468	HMDB11635	4615422		1.4	1.25	1.62	1.19	1.05		0.2435	0.7259	0.4288	0.7294	0.108	0.1686	0.7553	0.9993	0.7309	0.4412		1.2018	0.8821	0.8654	0.9267	0.6188	0.7416		100	100	100	100	100	100
	174		Tryptophan Metabolism	tryptophan	LC/MS pos	54	C00078	HMDB00929	6923516;6305		0.9	0.9	1.45	0.76	1.18		0.4788	0.7624	0.4512	0.7489	0.2194	0.2059	0.1456	0.9993	0.3244	0.3713		1.5888	0.8366	1.1704	0.988	1.2986	1.0969		100	100	100	100	100	100
	178			indolelactate	GC/MS	18349	C02043	HMDB00671	92904		19.02	5.86	0.51	3.9	1.5		0.0026	0.2516	0.0253	0.3267	0.3517	0.2493	0.1288	0.9993	0.3386	0.3713		0.3229	2.4566	5.4953	3.6865	0.2889	0.6295		50	100	100	100	25	100
	184			kynurenine	LC/MS pos	15140	C00328	HMDB00684	161166;6971029		1.23	1.03	0.99	0.74	1.38		0.399	0.7507	0.7882	0.9874	0.8875	0.3751	0.3133	0.9993	0.2281	0.3624		1.0819	0.8127	0.9794	1.1209	0.7993	1.093		100	100	100	100	100	100
	212			C-glycosyltryptophan*	LC/MS pos	32675					1.24	1.22	1.73	0.93	1.31		0.2785	0.734	0.6389	0.9069	0.0614	0.1351	0.9303	0.9993	0.5495	0.3981		1.5522	0.8349	0.9238	1.0954	0.7464	0.8952		100	100	75	75	50	50
	215		Leucine, Isoleucine and Valine Metabolism	leucine	LC/MS pos	60	C00123	HMDB00687	7045798;6106		0.88	0.94	1.42	0.8	1.18		0.3885	0.7468	0.7335	0.9599	0.3312	0.2463	0.281	0.9993	0.3764	0.3755		1.5376	0.8633	1.2103	1.0192	1.3756	1.0793		100	100	100	100	100	100
	218			4-methyl-2-oxopentanoate	LC/MS neg	22116	C00233	HMDB00695	70		1.79	1.13	0.46	0.38	2.95		0.2259	0.7198	0.5694	0.8402	0.1632	0.1893	0.1054	0.9993	0.0119	0.3624		0.7522	0.6356	1.1011	1.8728	0.6168	1.6528		50	50	75	100	25	100
	223			isovalerylcarnitine	LC/MS pos	34407		HMDB00688	6426851		1.06	0.48	1.9	0.91	0.53		0.8798	0.8292	0.0197	0.3267	0.0167	0.0984	0.5922	0.9993	0.2096	0.3624		2.0672	0.9905	0.8105	0.5237	0.7657	1.0861		100	100	100	100	100	100
	233			alpha-hydroxyisovalerate	GC/MS	33937		HMDB00407	99823		2.02	2.82	1.34	1.07	2.65		0.0319	0.6985	0.0112	0.2506	0.2284	0.2059	0.949	0.9993	0.036	0.3624		1.1289	0.8996	1.0791	2.381	0.5344	0.8431		100	100	100	100	50	100
	243			isoleucine	LC/MS pos	1125	C00407	HMDB00172	791		1.07	1.01	1.31	0.79	1.28		0.7905	0.8216	0.8442	0.9874	0.2199	0.2059	0.2595	0.9993	0.2134	0.3624		1.3103	0.7885	1.157	1.0104	1.0783	0.9971		100	100	100	100	100	100
	245			3-methyl-2-oxovalerate	LC/MS neg	15676	C00671	HMDB03736	47		1.93	1.78	1.05	0.65	2.72		0.391	0.7468	0.1321	0.5144	0.8467	0.3626	0.3824	0.9993	0.0331	0.3624		0.7671	0.4784	0.4792	1.3002	0.2484	0.7314		100	50	25	100	0	75
	246			2-methylbutyrylcarnitine (C5)	LC/MS pos	35431		HMDB00378	6426901		1.77	1.28	1.39	1.45	0.88		0.0627	0.6985	0.3926	0.711	0.226	0.2059	0.4767	0.9993	0.9413	0.4859		1.1452	1.193	1.0003	1.0493	0.5639	0.8219		100	100	100	100	100	100
	251			2-hydroxy-3-methylvalerate	LC/MS neg	36746		HMDB00317	164623		1.19	2.37	0.7	0.97	2.43		0.489	0.7624	0.0134	0.2558	0.2328	0.2059	0.9475	0.9993	0.0096	0.3624		0.6336	0.8752	0.6783	2.131	0.5723	0.8997		25	75	50	100	25	100
	254			valine	LC/MS pos	1649	C00183	HMDB00883	6971018;6287		0.82	0.99	1.45	0.74	1.34		0.3199	0.7452	0.9796	0.9874	0.3787	0.2546	0.2414	0.9993	0.2495	0.3624		1.6027	0.8178	1.2861	1.0971	1.5639	1.1069		100	100	100	100	100	100
	258			isobutyrylcarnitine	LC/MS pos	33441		HMDB00736			1.14	1.17	1.64	1.34	0.87		0.5074	0.7692	0.3765	0.6892	0.0131	0.0967	0.6035	0.9993	0.9312	0.4828		1.5542	1.2708	1.1384	1.1055	0.997	0.9472		100	100	100	100	100	100
	260			3-hydroxyisobutyrate	GC/MS	1549	C06001	HMDB00336	11966314		1.01	0.81	1.22	0.67	1.22		0.9739	0.8521	0.8066	0.9874	0.4333	0.2595	0.533	0.9993	0.6981	0.434		1.4697	0.8004	0.7264	0.9751	0.7172	1.201		100	100	100	100	100	100
	261			alpha-hydroxyisocaproate	LC/MS neg	22132	C03264	HMDB00746	83697		1.68	2.24	0.63	0.98	2.29		0.1458	0.6985	0.0165	0.2903	0.1452	0.1872	0.7535	0.9993	0.0475	0.3624		0.5399	0.8331	0.9856	1.9076	0.5884	0.853		25	75	100	100	50	100
	264		Methionine, Cysteine, SAM and Taurine Metabolism	methionine	LC/MS pos	1302	C00073	HMDB00696	6992087;6137		0.75	0.91	1.6	0.77	1.19		0.2747	0.734	0.7594	0.9822	0.4039	0.2552	0.3943	0.9993	0.5931	0.401		2.1012	1.0062	1.4633	1.1939	1.9591	1.3102		100	100	100	100	100	100
	265			N-acetylmethionine	LC/MS neg	1589	C02712	HMDB11745	448580		0.68	1.25	1.63	0.99	1.26		0.4053	0.7507	0.4809	0.778	0.0354	0.1262	0.701	0.9993	0.4425	0.3772		1.3856	0.8409	0.9136	1.0566	1.3506	0.8477		100	100	100	100	100	100
	266			N-formylmethionine	LC/MS neg	2829	C03145	HMDB01015	439750		1.34	1.08	1.16	0.97	1.12		0.6028	0.793	0.7084	0.951	0.6202	0.3075	0.8666	0.9993	0.6171	0.4044		1.3657	1.1414	1.1288	1.2784	0.8422	1.1804		100	100	100	100	100	100
	269			methionine sulfoxide	LC/MS pos	18374	C02989	HMDB02005	158980;1548907		1.09	1.08	1.22	0.94	1.14		0.0684	0.6985	0.589	0.8541	0.3954	0.2546	0.763	0.9993	0.4658	0.3801		1.2338	0.9545	1.0429	1.0923	0.9535	1.0112		100	100	100	100	100	100
	272			S-adenosylhomocysteine (SAH)	LC/MS neg	15948	C00021	HMDB00939			1.49	1.08	1.13	0.89	1.21		0.5203	0.7788	0.8019	0.9874	0.7616	0.3436	0.7443	0.9993	0.5927	0.401		1.2137	0.9513	1.1474	1.1553	0.7723	1.0727		100	100	100	100	100	100
	273			homocysteine	GC/MS	40266	C00155	HMDB00742	778		1.11	1.08	1.44	0.94	1.15		0.5841	0.793	0.7996	0.9874	0.1824	0.1943	0.7511	0.9993	0.616	0.4044		1.3324	0.8718	1.1883	1.0023	1.0736	0.9242		100	100	100	100	100	100
	279			2-aminobutyrate	GC/MS	1577	C02261	HMDB00650	439691;6971251		1.24	1.11	1.66	1.06	1.05		0.4282	0.7507	0.508	0.7916	0.0705	0.1398	0.7736	0.9993	0.7009	0.434		1.4594	0.9322	1.2554	0.9783	1.0087	0.879		100	100	100	100	100	100
	280			2-hydroxybutyrate (AHB)	GC/MS	21044	C05984	HMDB00008	440864		1.43	1.66	1.29	1.05	1.59		0.3145	0.7452	0.1764	0.5373	0.2225	0.2059	0.8601	0.9993	0.2682	0.3624		1.1454	0.9305	1.0898	1.4752	0.7647	0.8891		100	100	100	100	100	100
	281			cysteine	GC/MS	31453	C00097	HMDB00574	5862		0.83	1.34	1.64	1.03	1.3		0.9368	0.8465	0.577	0.8478	0.3463	0.2493	0.9233	0.9993	0.575	0.401		2.0443	1.288	1.5404	1.6681	1.8563	1.2457		100	100	100	100	100	100
	283			cystine	GC/MS	39512	C00491	HMDB00192	67678		0.82	1.31	1.6	0.93	1.42		0.9682	0.8521	0.9535	0.9874	0.9041	0.3751	0.9849	0.9993	0.9677	0.4912		0.9186	0.5325	0.5806	0.7535	0.7083	0.5738		50	50	75	50	75	75
	289			cysteine sulfinic acid	GC/MS	37443	C00606	HMDB00996	109		0.34	0.96	3.36	1.11	0.87		0.0101	0.5815	0.9798	0.9874	0.0474	0.1318	0.7408	0.9993	0.7097	0.435		3.1187	1.0272	1.1135	0.8924	3.3176	0.9285		100	100	100	100	100	100
	296		Urea cycle; Arginine and Proline Metabolism	arginine	LC/MS neg	1638	C00062	HMDB00517	232		0.94	1.17	1.39	0.77	1.51		0.5647	0.793	0.4908	0.7791	0.1535	0.1893	0.2885	0.9993	0.1278	0.3624		1.4997	0.8316	1.0821	1.2567	1.1569	1.0784		100	100	100	100	100	100
	298			ornithine	GC/MS	1493	C00077	HMDB03374	6262		1.33	0.8	0.87	0.74	1.09		0.1312	0.6985	0.2582	0.6065	0.4159	0.2594	0.0907	0.9993	0.83	0.4598		1.2386	1.0493	1.2257	1.1443	0.9199	1.4264		100	100	100	100	100	100
	299			proline	LC/MS pos	1898	C00148	HMDB00162	145742;6971047		1.23	1.24	1.14	0.95	1.32		0.168	0.6985	0.1929	0.5572	0.3641	0.2538	0.6819	0.9993	0.2748	0.3624		1.0742	0.891	1.195	1.1718	0.9715	0.9422		100	100	100	100	100	100
	301			argininosuccinate	LC/MS neg	15497	C03406	HMDB00052	16950;828		0.7	1.17	1.42	0.72	1.62		0.1786	0.6985	0.4157	0.7279	0.5245	0.2851	0.2677	0.9993	0.0778	0.3624		1.7647	0.8979	0.8724	1.4585	1.2526	1.2434		100	100	100	100	100	100
	307			dimethylarginine (SDMA + ADMA)	LC/MS pos	36808	C03626	HMDB01539	123831		0.78	1.14	1.72	0.87	1.32		0.4409	0.7507	0.6986	0.9475	0.3984	0.2546	0.821	0.9993	0.4967	0.3869		1.7747	0.893	1.443	1.1777	1.8521	1.0302		100	100	100	100	100	100
	311			N-delta-acetylornithine*	LC/MS pos	43249			9920500		1.22	1.07	1.06	0.77	1.39		0.2458	0.7259	0.7097	0.951	0.6887	0.3252	0.3784	0.9993	0.2398	0.3624		1.1831	0.8577	0.9857	1.1942	0.8076	1.1134		100	100	100	100	100	100
	317			trans-4-hydroxyproline	GC/MS	1366	C01157	HMDB00725	5810;6971053		1.18	0.96	1.27	0.83	1.16		0.4264	0.7507	0.8937	0.9874	0.2896	0.2302	0.6596	0.9993	0.4804	0.383		1.3556	0.8871	1.0082	1.0268	0.8522	1.069		100	100	100	100	100	100
	322		Creatine Metabolism	creatine	LC/MS pos	27718	C00300	HMDB00064	586		1.19	1.05	1.3	0.81	1.3		0.1934	0.6985	0.7177	0.9543	0.1698	0.1916	0.3876	0.9993	0.2486	0.3624		1.2937	0.8054	0.9296	1.0478	0.7842	0.9971		100	100	100	100	100	100
	323			creatinine	LC/MS pos	513	C00791	HMDB00562	588		1.08	1.13	1.33	0.9	1.25		0.6588	0.793	0.3333	0.6491	0.1096	0.1686	0.5943	0.9993	0.3007	0.3624		1.2067	0.8205	1.0291	1.0243	0.95	0.9071		100	100	100	100	100	100
	329		Polyamine Metabolism	agmatine	GC/MS	15496	C00179	HMDB01432	199		1.14	0.73	1.8	1.35	0.54		0.657	0.793	0.0716	0.4334	0.0425	0.1308	0.3167	0.9993	0.0569	0.3624		1.5957	1.1918	1.6976	0.6433	1.4839	0.886		100	100	100	100	100	100
	332			putrescine	GC/MS	1408	C00134	HMDB01414			3.1	0.36	1.23	1.43	0.25		0.0123	0.5886	0.0221	0.3267	0.6589	0.3174	0.3037	0.9993	0.0052	0.3624		1.2331	1.4331	2.1691	0.3574	0.7001	1.001		100	100	100	100	100	100
	334			spermidine	LC/MS pos	485	C00315	HMDB01257	1102		1.2	1.14	1.3	1	1.15		0.3836	0.7468	0.4475	0.7489	0.2657	0.222	0.9654	0.9993	0.4527	0.3791		1.1173	0.8553	0.9818	0.9795	0.8207	0.8592		100	100	100	100	100	100
	335			5-methylthioadenosine (MTA)	LC/MS pos	1419	C00170	HMDB01173	439176		1.67	1.32	0.99	0.84	1.57		0.3441	0.7468	0.5569	0.8264	0.7886	0.3522	0.5122	0.9993	0.3107	0.3647		1.0124	0.8645	1.9044	1.358	1.1433	1.0268		100	100	100	100	100	100
	338			N-acetylputrescine	LC/MS pos	37496	C02714	HMDB02064	122356		0.95	0.59	1.39	0.78	0.75		0.7259	0.7999	0.0811	0.4453	0.1142	0.1717	0.345	0.9993	0.4681	0.3801		1.5313	0.8614	1.5444	0.648	1.6189	1.1016		100	100	100	100	100	100
	344		Guanidino and Acetamido Metabolism	4-guanidinobutanoate	LC/MS pos	15681	C01035	HMDB03464	500		1.41	1.17	1.08	0.8	1.45		0.0721	0.6985	0.403	0.7181	0.6102	0.3048	0.4304	0.9993	0.1926	0.3624		1.1501	0.8576	0.9878	1.2456	0.702	1.0668		100	100	100	100	100	100
	346		Glutathione Metabolism	glutathione, reduced (GSH)	LC/MS pos	2127	C00051	HMDB00125	124886		1.98	0.92	1.43	1.11	0.83		0.6559	0.793	0.9319	0.9874	0.6242	0.3083	0.9189	0.9993	0.9815	0.4938		1.8156	1.4096	1.42	1.1717	0.7159	1.267		100	100	100	100	100	100
	347			glutathione, oxidized (GSSG)	LC/MS pos	27727	C00127	HMDB03337	65359;11215652		1.31	1.31	2.37	1.81	0.72		0.3758	0.7468	0.9275	0.9874	0.143	0.1872	0.452	0.9993	0.5618	0.4002		1.2911	0.9844	1.4104	0.7107	1.0748	0.5444		100	100	100	100	100	100
	349			cysteine-glutathione disulfide	LC/MS pos	35159		HMDB00656	4247235		0.89	1.05	2.09	1.19	0.88		0.4939	0.7624	0.7323	0.9599	0.3265	0.2441	0.6132	0.9993	0.8181	0.4594		1.8919	1.0767	1.9877	0.9488	2.2316	0.9072		100	100	100	100	100	100
	351			S-lactoylglutathione	LC/MS neg	15731	C03451	HMDB01066	1083		3.79	0.57	1.61	2.09	0.27		0.6944	0.7973	0.9306	0.9874	0.9484	0.3868	0.9226	0.9993	0.8559	0.4612		0.3047	0.3957	0.2067	0.1071	0.0545	0.189		25	50	50	25	25	25
	352			cysteinylglycine	GC/MS	35637	C01419	HMDB00078	439498		1.57	0.67	1.71	1.24	0.54		0.6117	0.793	0.5416	0.8179	0.1591	0.1893	0.8893	0.9993	0.5252	0.3981		1.5315	1.1165	1.2733	0.6007	0.8103	0.8974		100	100	100	100	100	100
	354			5-oxoproline	LC/MS neg	1494	C01879	HMDB00267	7405		1.16	1.29	1.26	0.93	1.39		0.3453	0.7468	0.0964	0.4481	0.1224	0.1744	0.6238	0.9993	0.1871	0.3624		1.0982	0.8052	1.0666	1.1179	0.9214	0.8691		100	100	100	100	100	100
	366	Peptide	Gamma-glutamyl Amino Acid	gamma-glutamylisoleucine*	LC/MS pos	34456		HMDB11170			1.02	1.03	1.66	1.01	1.03		0.9952	0.8521	0.9546	0.9874	0.0619	0.1351	0.8964	0.9993	0.8699	0.4639		1.4323	0.8688	1.2097	0.8923	1.1832	0.8641		100	100	100	100	100	100
	367			gamma-glutamylleucine	LC/MS pos	18369		HMDB11171	151023		0.94	0.92	1.67	0.95	0.96		0.6472	0.793	0.542	0.8179	0.1626	0.1893	0.6709	0.9993	0.8904	0.4674		1.5182	0.8636	1.2681	0.8317	1.3441	0.9064		100	100	100	100	100	100
	369			gamma-glutamylmethionine	LC/MS pos	37539			7009567		1.02	0.65	1.46	0.64	1		0.9492	0.8478	0.0438	0.3741	0.7823	0.3506	0.0824	0.9993	0.8562	0.4612		1.8591	0.8225	1.2177	0.8259	1.1958	1.2767		100	100	100	100	100	100
	370			gamma-glutamylphenylalanine	LC/MS pos	33422		HMDB00594	111299		0.77	0.85	1.94	0.89	0.95		0.2818	0.734	0.3231	0.6455	0.0882	0.157	0.435	0.9993	0.6882	0.4314		1.9253	0.8854	1.2601	0.8432	1.6311	0.9936		100	100	100	100	100	100
	373			gamma-glutamyltyrosine	LC/MS pos	2734			94340		0.84	0.82	1.33	0.71	1.16		0.4326	0.7507	0.3688	0.6892	0.3494	0.2493	0.1457	0.9993	0.5895	0.401		1.5811	0.8434	1.2394	0.9791	1.4756	1.1897		100	100	100	100	100	100
	374			gamma-glutamylvaline	LC/MS pos	32393		HMDB11172			0.88	0.82	1.86	0.9	0.9		0.6327	0.793	0.2579	0.6065	0.1246	0.1757	0.4637	0.9993	0.5503	0.3981		1.7332	0.8441	1.289	0.763	1.4606	0.9343		100	100	100	100	100	100
	434		Dipeptide	aspartylleucine	LC/MS pos	40068			332962		0.54	0.96	0.85	0.26	3.65		0.183	0.6985	0.9285	0.9874	0.7311	0.3343	0.2903	0.9993	0.3478	0.3713		3.7477	1.16	1.7298	4.2304	3.174	4.4141		100	100	100	100	100	100
	436			aspartylphenylalanine	LC/MS pos	22175		HMDB00706	93078		0.48	0.88	0.87	0.3	2.96		0.0981	0.6985	0.8277	0.9874	0.7302	0.3343	0.2044	0.9993	0.2989	0.3624		2.8229	0.9657	0.9052	2.8625	1.905	3.2402		100	75	100	100	100	100
	476			glycylproline	LC/MS pos	22171		HMDB00721	3013625;6993386		0.85	0.94	1.16	0.71	1.32		0.2867	0.7399	0.7977	0.9874	0.5654	0.2909	0.1498	0.9993	0.1575	0.3624		1.196	0.7334	1.037	0.9704	1.2146	1.032		100	100	100	100	100	100
	506			isoleucylglycine	LC/MS pos	40008			342532		0.76	0.58	0.79	0.68	0.86		0.5772	0.793	0.2384	0.5912	0.5434	0.2873	0.3676	0.9993	0.5422	0.3981		1.2027	1.0343	0.8431	0.8926	1.1122	1.5285		100	100	75	75	75	100
	587			prolylalanine	LC/MS pos	40705			418041		1.57	0.67	0.81	0.63	1.06		0.0407	0.6985	0.2495	0.6013	0.5139	0.2828	0.2067	0.9993	0.8099	0.4578		1.2621	0.9744	1.6262	1.0348	1.0388	1.5549		100	100	100	100	100	100
	591			prolylglutamate	LC/MS pos	41381			3563697		0.69	0.88	1.36	0.68	1.29		0.1617	0.6985	0.8793	0.9874	0.482	0.2705	0.3324	0.9993	0.2638	0.3624		1.5839	0.7946	1.1656	1.0273	1.7013	1.1649		100	100	100	100	100	100
	593			prolylglycine	LC/MS pos	40703			7408076;6426709		0.78	0.83	1.22	0.71	1.17		0.2229	0.7198	0.3507	0.6699	0.2349	0.2065	0.1644	0.9993	0.3387	0.3713		1.4358	0.8335	1.308	0.9767	1.677	1.1763		100	100	100	100	100	100
	605			pyroglutamylglutamine	LC/MS neg	22194					1.09	1.17	1.53	0.88	1.34		0.9981	0.8521	0.8214	0.9874	0.4362	0.2601	0.6704	0.9993	0.5773	0.401		1.5858	0.9096	1.6062	1.219	1.4752	1.0382		100	100	100	100	100	100
	607			pyroglutamylvaline	LC/MS neg	32394			152416		1.02	0.99	1.35	0.98	1.01		0.8226	0.8292	0.891	0.9874	0.4899	0.2726	0.7269	0.9993	0.7719	0.453		1.4344	1.0446	1.1627	1.0528	1.1397	1.066		100	100	75	100	100	100
	700		Polypeptide	Ac-Ser-Asp-Lys-Pro-OH	LC/MS pos	40707			4409396		0.79	1.36	1.4	1.02	1.33		0.6492	0.793	0.1699	0.5356	0.1536	0.1893	0.9993	0.9993	0.2529	0.3624		1.2026	0.8796	1.1327	1.171	1.441	0.8601		100	100	100	100	100	100
	729	Carbohydrate	Glycolysis, Gluconeogenesis, and Pyruvate Metabolism	glucose	GC/MS	38507	C00031	HMDB00122	79025		0.21	1.09	6.47	0.92	1.18		0.0535	0.6985	0.8827	0.9874	0.0601	0.1351	0.9392	0.9993	0.9279	0.4828		6.0514	0.8638	0.8705	1.0175	4.2394	0.9353		100	100	100	100	100	100
	730			glucose-6-phosphate (G6P)	GC/MS	31260	C00668	HMDB01401			0.39	0.85	3.03	1.34	0.63		0.0942	0.6985	0.9874	0.9874	0.0924	0.1625	0.9676	0.9993	0.9554	0.4879		2.9357	1.298	0.5493	0.822	1.4064	0.9692		100	100	100	100	100	100
	733			fructose-6-phosphate	GC/MS	12021	C05345	HMDB00124			0.48	0.92	2.63	1.19	0.77		0.0994	0.6985	0.8713	0.9874	0.0407	0.1291	0.9499	0.9993	0.845	0.4602		2.3799	1.0827	0.6475	0.8346	1.3423	0.9064		100	100	100	100	100	100
	736			Isobar: fructose 1,6-diphosphate, glucose 1,6-diphosphate, myo-inositol 1,4 or 1,3-diphosphate	LC/MS neg	36984					0.83	0.65	1.67	1.37	0.47		0.9346	0.8465	0.9767	0.9874	0.5325	0.2851	0.5783	0.9993	0.5164	0.3968		3.127	2.5533	1.2133	1.2056	1.4549	1.8671		100	100	100	100	100	100
	738			dihydroxyacetone phosphate (DHAP)	LC/MS neg	35959	C00111	HMDB01473	668		0.81	0.96	1.69	1.25	0.77		0.8708	0.8292	0.9055	0.9874	0.3696	0.2538	0.873	0.9993	0.9486	0.4859		2.2088	1.6352	1.007	1.2577	1.2444	1.3034		100	100	100	100	100	100
	740			1,3-dihydroxyacetone	GC/MS	35963	C00184	HMDB01882	670		0.48	1.4	2.46	1.32	1.07		0.1556	0.6985	0.2137	0.577	0.0143	0.0967	0.7876	0.9993	0.5929	0.401		2.1185	1.1326	0.5984	1.2088	1.2515	0.8611		100	100	100	100	100	100
	746			lactate	LC/MS neg	33830	C00186	HMDB00190	612		1.22	1.23	1.11	0.77	1.59		0.3261	0.7468	0.0842	0.4479	0.3556	0.2494	0.2413	0.9993	0.0862	0.3624		1.2124	0.845	1.0967	1.3442	0.8956	1.0922		100	100	100	100	100	100
	749			glycerate	GC/MS	1572	C00258	HMDB00139	752		1.08	1.3	1.64	0.87	1.5		0.9004	0.8325	0.6162	0.8784	0.5346	0.2851	0.8629	0.9993	0.4668	0.3801		2.3592	1.2475	1.3822	1.8764	1.2831	1.4384		100	100	100	100	100	100
	759		Pentose Phosphate Pathway	Isobar: ribulose 5-phosphate, xylulose 5-phosphate	GC/MS	37288					1.19	1.54	1.72	1.9	0.81		0.806	0.8216	0.2276	0.5829	0.3713	0.2538	0.4801	0.9993	0.778	0.4535		1.6717	1.8481	1.0097	1.4974	0.8468	0.9719		100	100	100	100	100	100
	761		Pentose Metabolism	ribulose	GC/MS	35855	C00309	HMDB00621	79021		0.54	2.42	1.76	1.41	1.71		0.1437	0.6985	0.0039	0.2185	0.0531	0.1318	0.3642	0.9993	0.0848	0.3624		1.4404	1.1535	0.6406	1.9751	1.182	0.8176		100	100	100	100	100	100
	763			ribose	GC/MS	12080	C00121	HMDB00283	5311110		0.71	2.42	1.73	1.42	1.7		0.2496	0.7298	0.0406	0.3577	0.112	0.1704	0.5079	0.9993	0.1798	0.3624		1.5961	1.3112	0.5959	2.2264	0.834	0.9215		100	100	100	100	100	100
	764			ribitol	GC/MS	15772	C00474	HMDB00508			1.37	2.24	1.12	1.04	2.15		0.1741	0.6985	0.0106	0.2506	0.4316	0.2595	0.9547	0.9993	0.0246	0.3624		1.0021	0.9292	1.176	1.9991	0.8593	0.8943		100	100	100	100	100	100
	766			xylulose	GC/MS	18344	C00310	HMDB00654	5289590		0.56	2.7	3.08	2.06	1.31		0.1106	0.6985	0.0274	0.3395	0.0088	0.0967	0.2762	0.9993	0.4299	0.3772		2.6156	1.7485	0.5515	2.2959	0.992	0.85		100	100	100	100	100	100
	768			xylonate	GC/MS	35638	C05411		6602431		1.27	1.9	1.4	1.15	1.65		0.2008	0.6985	0.0053	0.2185	0.0546	0.1318	0.6582	0.9993	0.058	0.3624		1.1464	0.9412	1.1398	1.5564	0.9001	0.8192		100	100	100	100	100	100
	769			xylose	GC/MS	15835	C00181	HMDB00098	95259		0.99	1.55	1.72	1.01	1.55		0.6378	0.793	0.055	0.426	0.1193	0.1736	0.8947	0.9993	0.1163	0.3624		1.4565	0.85	1.0759	1.3135	1.0871	0.8448		100	100	100	100	100	100
	770			xylitol	GC/MS	4966	C00379	HMDB02917	6912		0.74	1.42	1.7	0.83	1.71		0.198	0.6985	0.2098	0.577	0.3024	0.2304	0.5425	0.9993	0.1219	0.3624		1.8613	0.906	0.8535	1.5529	1.1508	1.0969		100	100	100	100	100	100
	771			arabinose	GC/MS	575	C00216	HMDB00646	66308		0.94	0.42	1.22	0.48	0.87		0.8552	0.8292	0.0345	0.3499	0.3536	0.2493	0.0682	0.9993	0.7228	0.4381		1.6294	0.6456	0.8199	0.5622	0.8735	1.3409		100	50	75	25	100	100
	774			threitol	GC/MS	35854	C16884	HMDB04136	169019		0.93	1.32	1.52	1.12	1.18		0.6073	0.793	0.0495	0.4049	0.0069	0.0967	0.7866	0.9993	0.3846	0.3755		1.2451	0.918	1.0495	1.085	1.1245	0.8195		100	100	100	100	100	100
	776			arabitol	GC/MS	38075	C00474	HMDB01851	94154		1.17	1.5	1.52	1.01	1.49		0.2979	0.7452	0.0737	0.4334	0.071	0.1398	0.956	0.9993	0.119	0.3624		1.3673	0.9054	0.9584	1.3483	0.8204	0.8977		100	100	100	100	100	100
	798		Disaccharides and Oligosaccharides	lactose	GC/MS	567	C00243	HMDB00186	6134		1.07	1.53	1.42	0.73	2.08		0.7139	0.7989	0.3228	0.6455	0.1921	0.1955	0.4278	0.9993	0.1035	0.3624		1.484	0.7686	1.2813	1.5981	1.1942	1.0468		100	100	100	100	100	100
	830		Fructose, Mannose and Galactose Metabolism	fructose	GC/MS	577	C00095	HMDB00660	5984		0.61	0.93	2.15	0.87	1.07		0.1777	0.6985	0.9155	0.9874	0.4703	0.2705	0.8628	0.9993	0.9471	0.4859		6.748	2.7228	1.0564	2.9162	1.7332	3.1344		100	100	100	100	100	100
	831			fructose 1-phosphate	GC/MS	15907	C01094	HMDB01076	65246		0.37	1.07	2.75	1.54	0.69		0.1755	0.6985	0.6036	0.8647	0.0511	0.1318	0.6826	0.9993	0.4738	0.3814		2.8362	1.5901	0.5242	1.1001	1.4165	1.0324		100	100	75	100	100	100
	833			sorbitol	GC/MS	15053	C00794	HMDB00247	107428		1.44	1.55	0.9	0.64	2.44		0.3338	0.7468	0.0057	0.2185	0.4462	0.2629	0.0946	0.9993	0.02	0.3624		0.9626	0.6837	1.0315	1.6693	0.7181	1.0745		100	100	100	100	100	100
	837			mannose-6-phosphate	GC/MS	1470	C00275	HMDB01078			0.61	1.34	2.61	1.21	1.11		0.1617	0.6985	0.4249	0.7294	0.0713	0.1398	0.8372	0.9993	0.6173	0.4044		1.9576	0.9076	0.6422	1.0074	1.0611	0.7514		100	100	100	100	100	100
	840			mannitol	GC/MS	15335	C00392	HMDB00765	6251		1.21	0.85	1.51	0.99	0.86		0.2747	0.734	0.7419	0.9633	0.1537	0.1893	0.9977	0.9993	0.7231	0.4381		1.5616	1.0242	0.896	0.8788	0.7411	1.0356		100	100	100	100	100	100
	846			galactitol (dulcitol)	GC/MS	1117	C01697	HMDB00107	11850		0.95	0.82	1.47	1.16	0.71		0.8056	0.8216	0.6511	0.9121	0.1873	0.1943	0.8604	0.9993	0.5707	0.401		1.348	1.0649	0.8025	0.7558	0.8413	0.9184		100	100	75	75	100	100
	867		Nucleotide Sugar	Isobar: UDP-acetylglucosamine, UDP-acetylgalactosamine	LC/MS pos	38673					4.1	0.5	0.76	0.3	1.67		0.182	0.6985	0.9772	0.9874	0.8926	0.3751	0.4074	0.9993	0.2042	0.3624		1.9538	0.7819	0.9934	1.304	0.2424	2.5829		100	100	100	100	75	100
	880		Aminosugar Metabolism	N-acetylglucosamine	GC/MS	15096	C00140	HMDB00215	24139		0.34	0.38	1	0.46	0.84		0.3777	0.7468	0.3388	0.6561	0.7562	0.3423	0.6044	0.9993	0.5737	0.401		2.3017	1.049	0.6836	0.8848	2.0313	2.3053		50	75	75	50	75	100
	881			N-acetylglucosamine 6-phosphate	LC/MS neg	15107	C00357	HMDB02817	10040501		0.8	0.92	1.41	0.77	1.2		0.1653	0.6985	0.7821	0.9874	0.1502	0.1893	0.3721	0.9993	0.5056	0.392		1.6091	0.8805	0.8492	1.0537	1.0677	1.1419		100	100	100	100	100	100
	885			N-acetylmannosamine	GC/MS	15060	C00140	HMDB00835	439281		0.97	0.89	2.33	1.64	0.54		0.9331	0.8465	0.8183	0.9874	0.6675	0.3192	0.9287	0.9993	0.7835	0.4535		2.9654	2.0823	3.4725	1.1262	3.5645	1.2715		100	100	100	100	100	100
	888			N-acetylneuraminate	GC/MS	1592	C00270	HMDB00230			0.74	1.08	1.82	0.98	1.1		0.3073	0.7452	0.8178	0.9874	0.0483	0.1318	0.7599	0.9993	0.6517	0.4172		2.0484	1.109	1.1211	1.2149	1.5062	1.1267		100	100	100	100	100	100
	900			erythronate*	GC/MS	33477		HMDB00613	2781043		1.43	1.37	1.12	0.88	1.56		0.1066	0.6985	0.0901	0.4481	0.4468	0.2629	0.5508	0.9993	0.1	0.3624		1.0478	0.8274	1.2097	1.2876	0.8469	0.9366		100	100	100	100	100	100
	906	Energy	TCA Cycle	citrate	GC/MS	1564	C00158	HMDB00094	311		1.12	0.98	2.12	1.55	0.63		0.9236	0.8454	0.6803	0.934	0.3692	0.2538	0.6811	0.9993	0.5376	0.3981		1.3949	1.0211	1.4922	0.6428	1.3362	0.6579		100	100	100	100	100	100
	914			succinate	GC/MS	1437	C00042	HMDB00254	1110		2.98	1.44	0.69	0.66	2.17		0.1634	0.6985	0.2725	0.6141	0.7928	0.353	0.8912	0.9993	0.0458	0.3624		0.6863	0.6592	1.7172	1.4323	0.5754	0.9938		100	100	100	100	100	75
	915			fumarate	GC/MS	1643	C00122	HMDB00134			1.08	1.34	1.29	0.96	1.39		0.9929	0.8521	0.3069	0.638	0.2993	0.2302	0.9019	0.9993	0.2552	0.3624		1.0743	0.8	1.0981	1.114	1.0195	0.8335		100	100	100	100	100	100
	916			malate	GC/MS	1303	C00149	HMDB00156	525		1.41	1.38	1.16	0.97	1.43		0.3149	0.7452	0.2183	0.577	0.5864	0.2968	0.8761	0.9993	0.2081	0.3624		0.9937	0.8295	1.308	1.1845	0.9276	0.858		100	100	100	100	100	100
	923			2-methylcitrate	GC/MS	37483	C02225	HMDB00379	5460420		1.22	0.84	2.22	1.49	0.56		0.2386	0.7259	0.4215	0.7279	0.0054	0.0967	0.1342	0.9993	0.0446	0.3624		1.5305	1.0263	1.2126	0.5766	0.9958	0.6892		100	100	100	100	100	100
	925		Oxidative Phosphorylation	acetylphosphate	GC/MS	15488	C00227	HMDB01494	186		1.08	1.18	1.93	1.31	0.9		0.6662	0.7938	0.5517	0.8264	0.0107	0.0967	0.6579	0.9993	0.9631	0.4903		1.3148	0.8895	1.1441	0.8041	1.0552	0.6815		100	100	100	100	100	100
	926			pyrophosphate (PPi)	GC/MS	2078	C00013	HMDB00250	644102		1.43	0.54	1.14	0.96	0.57		0.1334	0.6985	0.0514	0.4096	0.738	0.3352	0.7273	0.9993	0.1523	0.3624		1.0997	0.9235	1.2823	0.5256	0.8992	0.9656		100	100	100	100	100	100
	927			phosphate	LC/MS neg	34425	C00009	HMDB01429	1061		1.02	1.18	1.27	0.89	1.33		0.9451	0.8478	0.1666	0.5344	0.0787	0.1479	0.493	0.9993	0.2264	0.3624		1.22	0.8553	1.0268	1.1399	1.003	0.9626		100	100	100	100	100	100
	931	Lipid	Medium Chain Fatty Acid	caprylate (8:0)	LC/MS neg	32492	C06423	HMDB00482	379		0.88	1.32	1.33	1.06	1.24		0.389	0.7468	0.1878	0.5539	0.295	0.2302	0.8314	0.9993	0.3553	0.3713		1.1878	0.9462	0.9861	1.1778	1.1169	0.8951		100	100	100	100	100	100
	932			pelargonate (9:0)	LC/MS neg	12035	C01601	HMDB00847	5461016		1.24	1.19	1.2	0.95	1.26		0.0473	0.6985	0.2985	0.637	0.2064	0.2031	0.6368	0.9993	0.3544	0.3713		1.1918	0.9427	1.148	1.1882	0.9257	0.9953		100	100	100	100	100	100
	933			caprate (10:0)	LC/MS neg	1642	C01571	HMDB00511	2969		1.14	1.39	1.13	0.92	1.5		0.2626	0.7306	0.0959	0.4481	0.4054	0.2552	0.6588	0.9993	0.1546	0.3624		1.0021	0.8192	1.0512	1.2317	0.9228	0.8858		100	100	100	100	100	100
	936			laurate (12:0)	LC/MS neg	1645	C02679	HMDB00638	3893		1.08	1.35	1.18	1.04	1.29		0.6408	0.793	0.0937	0.4481	0.1786	0.1943	0.8086	0.9993	0.3581	0.3713		1.0315	0.9118	1.1077	1.1752	1.0234	0.8729		100	100	100	100	100	100
	939		Long Chain Fatty Acid	myristate (14:0)	LC/MS neg	1365	C06424	HMDB00806	11005		1.05	1.32	1.23	0.99	1.33		0.7818	0.8216	0.0804	0.4453	0.0962	0.1625	0.7521	0.9993	0.2534	0.3624		1.1121	0.8967	1.2455	1.1938	1.1913	0.9048		100	100	100	100	100	100
	940			myristoleate (14:1n5)	LC/MS neg	32418	C08322	HMDB02000	5281119		1.11	1.45	1.18	1	1.45		0.481	0.7624	0.1155	0.4835	0.1742	0.1932	0.7921	0.9993	0.2287	0.3624		1.0451	0.8898	1.2807	1.2901	1.1555	0.888		100	100	100	100	100	100
	941			pentadecanoate (15:0)	LC/MS neg	1361	C16537	HMDB00826	13849		1.05	1.28	1.45	1.04	1.23		0.8664	0.8292	0.1743	0.5356	0.0266	0.1125	0.7882	0.9993	0.4028	0.3755		1.2329	0.8872	1.0375	1.0897	0.9919	0.8518		100	100	100	100	100	100
	942			palmitate (16:0)	LC/MS neg	1336	C00249	HMDB00220	985		0.98	1.27	1.31	0.97	1.31		0.8304	0.8292	0.0085	0.24	0.0108	0.0967	0.6709	0.9993	0.2619	0.3624		1.135	0.8418	1.098	1.1005	1.1158	0.8674		100	100	100	100	100	100
	943			palmitoleate (16:1n7)	LC/MS neg	33447	C08362	HMDB03229	445638		0.92	1.48	1.3	1.03	1.43		0.565	0.793	0.0658	0.4334	0.2237	0.2059	0.8943	0.9993	0.1816	0.3624		1.1462	0.913	1.3536	1.3095	1.4737	0.8847		100	100	100	100	100	100
	945			margarate (17:0)	LC/MS neg	1121		HMDB02259	10465		0.98	1.24	1.38	1.06	1.17		0.7985	0.8216	0.146	0.5258	0.0242	0.1125	0.9806	0.9993	0.4176	0.3762		1.1975	0.9136	1.1359	1.0707	1.1544	0.8647		100	100	100	100	100	100
	946			10-heptadecenoate (17:1n7)	LC/MS neg	33971			5312435		0.94	1.36	1.36	1.04	1.31		0.591	0.793	0.2007	0.5697	0.2094	0.2039	0.9728	0.9993	0.3045	0.3624		1.1736	0.8987	1.3228	1.1733	1.4107	0.861		100	100	100	100	100	100
	947			stearate (18:0)	LC/MS neg	1358	C01530	HMDB00827	5281		0.97	1.27	1.4	1.01	1.26		0.7398	0.8059	0.0711	0.4334	0.0151	0.0967	0.788	0.9993	0.3066	0.3624		1.1885	0.8556	1.1105	1.0822	1.1497	0.8491		100	100	100	100	100	100
	949			oleate (18:1n9)	GC/MS	1359	C00712	HMDB00207	445639		0.97	1.48	1.69	1.13	1.31		0.789	0.8216	0.0397	0.3577	0.0223	0.1116	0.6548	0.9993	0.1901	0.3624		1.357	0.9083	1.3429	1.1858	1.3793	0.8015		100	100	100	100	100	100
	951			cis-vaccenate (18:1n7)	GC/MS	33970	C08367	HMDB03231	5282761		1.03	1.39	1.69	1.06	1.3		0.9935	0.8521	0.0447	0.3741	0.0157	0.0967	0.941	0.9993	0.2081	0.3624		1.4202	0.8932	1.259	1.1637	1.228	0.8388		100	100	100	100	100	100
	953			13-octadecenoate (18:1n5)	GC/MS	17804			5312441		1.06	1.59	1.54	1.16	1.37		0.8695	0.8292	0.0247	0.3267	0.0231	0.1116	0.5632	0.9993	0.1471	0.3624		1.2656	0.9519	1.2443	1.3074	1.1777	0.8213		100	100	100	100	100	100
	955			nonadecanoate (19:0)	LC/MS neg	1356	C16535	HMDB00772	12591		1.14	1.37	1.2	1.15	1.19		0.4454	0.7507	0.3082	0.638	0.4732	0.2705	0.7584	0.9993	0.5534	0.3981		1.0829	1.0365	1.3046	1.2287	1.1478	0.8991		100	100	100	100	100	100
	956			10-nonadecenoate (19:1n9)	LC/MS neg	33972			5312513		1.01	1.24	1.29	1.09	1.14		0.8949	0.8325	0.4835	0.778	0.4026	0.2552	0.9497	0.9993	0.6128	0.4044		1.1716	0.9956	1.2561	1.1341	1.2423	0.9112		100	100	100	100	100	100
	961			eicosenoate (20:1n9 or 11)	LC/MS neg	33587			5282768		1.06	1.3	1.13	1.06	1.22		0.6773	0.7938	0.3703	0.6892	0.6512	0.317	0.9246	0.9993	0.4798	0.383		1.1046	1.0367	1.2	1.2696	1.1341	0.9752		100	100	100	100	100	100
	965			erucate (22:1n9)	LC/MS neg	1552	C08316	HMDB02068	8216		1.01	1.34	1.09	0.93	1.45		0.9291	0.8465	0.3528	0.6699	0.7192	0.3333	0.6095	0.9993	0.2638	0.3624		1.0704	0.9092	1.3058	1.316	1.2945	0.9808		100	100	100	100	100	100
	968			nervonate (24:1n9)	GC/MS	41820	C08323	HMDB02368	5281120		0.61	1.65	1.79	1.08	1.52		0.0895	0.6985	0.0289	0.3433	0.0291	0.1136	0.9884	0.9993	0.1433	0.3624		1.5634	0.9473	1.0613	1.4409	1.7269	0.874		100	100	100	100	100	100
	974		Polyunsaturated Fatty Acid (n3 and n6)	eicosapentaenoate (EPA; 20:5n3)	LC/MS neg	18467	C06428	HMDB01999	446284		0.93	1.29	1.57	1.25	1.03		0.5351	0.7788	0.2164	0.577	0.2386	0.207	0.5121	0.9993	0.7544	0.449		1.3135	1.0502	1.7043	1.0784	1.8229	0.8372		100	100	100	100	100	100
	975			docosapentaenoate (n3 DPA; 22:5n3)	LC/MS neg	32504	C16513	HMDB01976			0.95	1.24	1.3	1.04	1.19		0.6087	0.793	0.5349	0.8145	0.5638	0.2909	0.8713	0.9993	0.608	0.4044		1.2865	1.0267	1.6339	1.2196	1.7212	0.9863		100	100	100	100	100	100
	976			docosahexaenoate (DHA; 22:6n3)	LC/MS neg	19323	C06429	HMDB02183	445580		0.85	1.21	1.4	1.01	1.19		0.3703	0.7468	0.6576	0.9121	0.425	0.2594	0.9792	0.9993	0.6652	0.4227		1.2649	0.916	1.437	1.0926	1.6939	0.9054		100	100	100	100	100	100
	977			docosatrienoate (22:3n3)	LC/MS neg	32417	C16534	HMDB02823	5312556		0.87	1.39	1.36	1.11	1.25		0.4479	0.7507	0.2297	0.5829	0.2894	0.2302	0.8905	0.9993	0.4066	0.3755		1.1849	0.9669	1.3281	1.2105	1.519	0.8729		100	100	100	100	100	100
	980			linoleate (18:2n6)	LC/MS neg	1105	C01595	HMDB00673	5280450		0.9	1.46	1.37	1.07	1.36		0.4796	0.7624	0.0623	0.4334	0.04	0.1291	0.9663	0.9993	0.2478	0.3624		1.2089	0.945	1.3452	1.2831	1.5028	0.8818		100	100	100	100	100	100
	982			linolenate [alpha or gamma; (18:3n3 or 6)]	LC/MS neg	34035	C06427		5280934		0.98	1.37	1.23	1.02	1.34		0.7093	0.7989	0.2259	0.5829	0.4837	0.2705	0.9751	0.9993	0.2703	0.3624		1.1797	0.9826	1.6878	1.3193	1.7164	0.9608		100	100	100	100	100	100
	984			dihomo-linolenate (20:3n3 or n6)	LC/MS neg	35718	C03242	HMDB02925	5280581		0.72	1.34	1.57	1.26	1.06		0.2378	0.7259	0.3539	0.6699	0.3841	0.2546	0.4748	0.9993	0.8027	0.4578		1.4226	1.1462	1.5597	1.2101	2.1809	0.9064		100	100	100	100	100	100
	985			arachidonate (20:4n6)	LC/MS neg	1110	C00219	HMDB01043	444899		0.78	1.37	1.68	1.17	1.17		0.2993	0.7452	0.2637	0.6065	0.1596	0.1893	0.6025	0.9993	0.5227	0.3981		1.3765	0.9627	1.665	1.1249	2.1445	0.8194		100	100	100	100	100	100
	986			adrenate (22:4n6)	LC/MS neg	32980	C16527	HMDB02226	5497181		0.92	1.3	1.35	0.99	1.32		0.5431	0.7788	0.5054	0.7911	0.4217	0.2594	0.9984	0.9993	0.4828	0.3832		1.3438	0.9803	1.8705	1.293	2.0401	0.9946		100	100	100	100	100	100
	988			docosadienoate (22:2n6)	LC/MS neg	32415	C16533		5282807		1.23	1.5	0.97	1.08	1.38		0.3539	0.7468	0.4352	0.7363	0.6895	0.3252	0.9556	0.9993	0.4928	0.3856		1.0181	1.1369	1.3638	1.5692	1.105	1.0487		100	100	100	100	100	100
	989			dihomo-linoleate (20:2n6)	LC/MS neg	17805	C16525	HMDB05060	6439848		0.95	1.38	1.27	1.09	1.26		0.723	0.7997	0.3101	0.638	0.3988	0.2546	0.9772	0.9993	0.4431	0.3772		1.1123	0.9613	1.2365	1.2105	1.298	0.8783		100	100	100	100	100	100
	991			mead acid (20:3n9)	LC/MS neg	35174		HMDB10378	5312531		0.85	1.5	1.54	1.17	1.29		0.3786	0.7468	0.0059	0.2185	0.0049	0.0967	0.8408	0.9993	0.2845	0.3624		1.1074	0.8355	1.1694	1.0786	1.3772	0.7171		100	100	100	100	100	100
	1030		Fatty Acid, Branched	13-methylmyristic acid	LC/MS neg	38293			151014		0.94	1.18	1.23	1.02	1.16		0.6971	0.7973	0.2974	0.637	0.041	0.1291	0.8844	0.9993	0.4599	0.3801		1.0827	0.8918	1.0057	1.033	1.0744	0.8771		100	100	100	100	100	100
	1033			15-methylpalmitate (isobar with 2-methylpalmitate)	LC/MS neg	38768					0.92	1.3	1.36	0.87	1.48		0.6504	0.793	0.0967	0.4481	0.0294	0.1136	0.4812	0.9993	0.1881	0.3624		1.1995	0.7716	1.2013	1.1445	1.299	0.8829		100	100	100	100	100	100
	1036			17-methylstearate	LC/MS neg	38296			3083779		1.14	1.32	1.17	1.01	1.3		0.3701	0.7468	0.3104	0.638	0.4578	0.2671	0.8259	0.9993	0.3798	0.3755		1.1295	0.9761	1.2802	1.2682	1.1223	0.9624		100	100	100	100	100	100
	1044		Fatty Acid, Dicarboxylate	2-hydroxyglutarate	GC/MS	37253	C02630	HMDB00606	43		1.77	2.56	1.38	1.42	1.81		0.1375	0.6985	0.0834	0.4479	0.1646	0.1893	0.5411	0.9993	0.2625	0.3624		1.0251	1.0549	1.3024	1.9064	0.7373	0.7435		100	100	100	100	100	100
	1113		Fatty Acid Metabolism	acetyl CoA	LC/MS neg	32484	C00024	HMDB01206	444493		0.92	0.17	0.76	0.18	0.9		0.7305	0.8019	0.0764	0.4412	0.9973	0.4005	0.0857	0.9993	0.4395	0.3772		1.2175	0.2944	0.3429	0.2658	0.3721	1.6048		100	25	25	25	50	100
	1115			3-hydroxybutyryl CoA	LC/MS neg	3116	C01144	HMDB01166	521		1	1	1	1	1													0.4726	0.4726	0.4726	0.4726	0.4726	0.4726		0	0	0	0	0	0
	1124		Fatty Acid Metabolism (also BCAA Metabolism)	butyrylcarnitine	LC/MS pos	32412	C02862	HDMB02013	439829		3.2	0.54	0.55	0.43	1.25		0.2262	0.7198	0.8993	0.9874	0.8756	0.3727	0.5897	0.9993	0.5958	0.401		1.8855	1.4833	0.6403	1.8538	0.2003	3.432		100	100	100	100	25	100
	1127			propionylcarnitine	LC/MS pos	32452	C03017	HMDB00824	107738		1.09	1	1.42	1.27	0.79		0.8788	0.8292	0.9384	0.9874	0.3706	0.2538	0.8328	0.9993	0.88	0.467		1.3335	1.1919	0.5598	0.938	0.5125	0.9392		100	100	100	100	100	100
	1140		Fatty Acid Metabolism(Acyl Carnitine)	acetylcarnitine	LC/MS pos	32198	C02571	HMDB00201	1		1.01	1.14	1.26	0.83	1.38		0.9756	0.8521	0.5172	0.7985	0.2912	0.2302	0.5419	0.9993	0.2694	0.3624		1.2283	0.8094	0.6362	1.1201	0.6279	0.9786		100	100	100	100	100	100
	1143			hexanoylcarnitine	LC/MS pos	32328		HMDB00705	6426853		1	1	1	1	1													0.4237	0.4237	0.4237	0.4237	0.4237	0.4237		0	0	0	0	0	0
	1155		Carnitine Metabolism	deoxycarnitine	LC/MS pos	36747	C01181	HMDB01161	134		1.07	1.19	1.5	1.04	1.15		0.6775	0.7938	0.2827	0.623	0.0473	0.1318	0.9466	0.9993	0.4627	0.3801		1.3947	0.9629	0.9799	1.1048	0.9151	0.9294		100	100	100	100	100	100
	1156			carnitine	LC/MS pos	15500	C00318	HMDB00062	10917		1.11	1.23	1.25	0.93	1.33		0.4237	0.7507	0.2154	0.577	0.1825	0.1943	0.6728	0.9993	0.2189	0.3624		1.1441	0.8463	1.0212	1.1288	0.9225	0.9148		100	100	100	100	100	100
	1157			3-dehydrocarnitine*	LC/MS pos	32654	C02636	HMDB12154	6991982		1.05	0.93	1.08	0.83	1.12		0.6788	0.7938	0.9032	0.9874	0.5877	0.2968	0.5631	0.9993	0.5833	0.401		1.2243	0.9333	0.8449	1.0455	0.8031	1.13		100	100	100	100	100	100
	1161		Ketone Bodies	3-hydroxybutyrate (BHBA)	GC/MS	542	C01089	HMDB00357	441		1.1	1.01	1.33	0.81	1.25		0.8086	0.8216	0.836	0.9874	0.3452	0.2493	0.6905	0.9993	0.5435	0.3981		1.41	0.856	0.8674	1.0725	0.7921	1.0601		100	100	100	100	100	100
	1163		Fatty Acid, Monohydroxy	4-hydroxybutyrate (GHB)	GC/MS	34585	C00989	HMDB00710	10413		0.7	0.37	1.07	0.33	1.13		0.5871	0.793	0.0137	0.2558	0.7283	0.3343	0.0198	0.9993	0.6232	0.4065		2.2735	0.6932	1.0498	0.7802	1.4916	2.1205		100	100	100	100	100	100
	1166			2-hydroxydecanoate	LC/MS neg	42489			21488		1.23	1.52	1.34	1.13	1.34		0.533	0.7788	0.1114	0.4835	0.1833	0.1943	0.67	0.9993	0.2287	0.3624		1.0814	0.9116	1.0237	1.2221	0.8296	0.8043		100	100	100	100	100	100
	1168			2-hydroxypalmitate	LC/MS neg	35675			92836		1.29	1.2	1.05	0.89	1.34		0.2547	0.7305	0.3332	0.6491	0.6668	0.3192	0.5838	0.9993	0.2771	0.3624		1.1417	0.9709	1.052	1.3048	0.815	1.0901		100	100	100	100	100	100
	1169			2-hydroxystearate	LC/MS neg	17945	C03045		69417		1.11	1.37	1.22	0.99	1.38		0.61	0.793	0.2418	0.5912	0.4124	0.2584	0.7886	0.9993	0.3197	0.3713		1.2568	1.0229	1.1157	1.4109	1.0094	1.0288		100	100	100	100	100	100
	1170			3-hydroxypropanoate	GC/MS	42103	C01013	HMDB00700	5459847		1.05	0.92	1.35	0.92	1		0.7043	0.7976	0.9575	0.9874	0.2988	0.2302	0.8711	0.9993	0.8009	0.4578		1.4238	0.9687	0.9412	0.9714	0.8928	1.0523		100	100	100	100	100	100
	1192			13-HODE + 9-HODE	LC/MS neg	37752					1.13	1.34	1.27	0.83	1.61		0.9624	0.8521	0.373	0.6892	0.7171	0.3333	0.5831	0.9993	0.1587	0.3624		1.338	0.8734	1.4971	1.4101	1.3213	1.0535		100	100	100	100	100	100
	1267		Eicosanoid	15-HETE	LC/MS neg	37538	C04742	HMDB02110	5280724		1.19	1.06	1.67	0.95	1.11		0.7605	0.8167	0.8953	0.9874	0.5761	0.2944	0.9091	0.9993	0.9783	0.4938		2.4794	1.4127	2.9793	1.5687	2.5047	1.4821		100	100	100	100	100	100
	1274		Endocannabinoid	oleic ethanolamide	LC/MS neg	38102		HMDB02088	5283454		1.09	1.29	1.4	1.23	1.05		0.7726	0.8208	0.386	0.7027	0.2696	0.2225	0.6383	0.9993	0.7833	0.4535		1.2536	1.1017	1.2385	1.1584	1.1377	0.8981		100	100	100	100	100	100
	1277			palmitoyl ethanolamide	LC/MS neg	38165		HMDB02100	4671		1.27	1.23	1.14	1.05	1.17		0.1319	0.6985	0.3692	0.6892	0.1876	0.1943	0.8763	0.9993	0.5115	0.3948		1.0806	0.9913	1.498	1.1625	1.1751	0.9455		100	100	100	100	100	100
	1288		Inositol Metabolism	myo-inositol	GC/MS	19934	C00137	HMDB00211			1.13	1.17	1.56	0.92	1.27		0.6659	0.7938	0.3245	0.6455	0.1453	0.1872	0.6625	0.9993	0.1909	0.3624		1.5764	0.9334	1.2075	1.186	1.0676	1.0127		100	100	100	100	100	100
	1291			scyllo-inositol	GC/MS	32379	C06153	HMDB06088			1.37	0.96	1.4	1.02	0.94		0.1173	0.6985	0.9715	0.9874	0.1656	0.1893	0.9909	0.9993	0.9857	0.4944		1.3575	0.9909	1.0587	0.9303	0.7736	0.9729		100	100	100	100	100	100
	1296			inositol 1-phosphate (I1P)	GC/MS	1481	C04006	HMDB00213			0.88	1.24	1.49	0.96	1.29		0.32	0.7452	0.3071	0.638	0.0977	0.1625	0.7704	0.9993	0.2544	0.3624		1.4075	0.9073	1.1146	1.1727	1.2638	0.9454		100	100	100	100	100	100
	1315		Phospholipid Metabolism	choline	LC/MS pos	15506	C00114	HMDB00097	305		1.13	1.13	1.21	0.79	1.43		0.3651	0.7468	0.2453	0.5954	0.0766	0.1479	0.2719	0.9993	0.1473	0.3624		1.3279	0.8634	1.1324	1.2337	1.0005	1.0953		100	100	100	100	100	100
	1316			choline phosphate	LC/MS pos	34396	C00588	HMDB01565	1014		1	0.94	1.58	1.14	0.82		0.9007	0.8325	0.896	0.9874	0.1036	0.165	0.9434	0.9993	0.866	0.4632		1.1017	0.7958	1.7231	0.6544	1.7299	0.6972		100	100	100	100	100	100
	1317			cytidine 5'-diphosphocholine	LC/MS pos	34418	C00307	HMDB01413	13804		1.64	1.12	1.24	0.9	1.24		0.0777	0.6985	0.529	0.8103	0.1847	0.1943	0.5812	0.9993	0.3832	0.3755		1.2407	0.8989	1.1549	1.1152	0.7037	0.9984		100	100	100	100	100	100
	1318			glycerophosphorylcholine (GPC)	LC/MS pos	15990	C00670	HMDB00086	657272		0.81	0.81	0.75	0.58	1.4		0.5424	0.7788	0.7207	0.9543	0.5786	0.2944	0.2221	0.9993	0.236	0.3624		1.002	0.7709	0.8367	1.0816	1.0347	1.3392		100	100	100	100	100	100
	1321			ethanolamine	GC/MS	34285	C00189	HMDB00149			0.91	1.36	1.87	1.13	1.21		0.7874	0.8216	0.1885	0.5539	0.0108	0.0967	0.7442	0.9993	0.4391	0.3772		1.907	1.1516	1.027	1.3905	1.1237	1.0196		100	100	100	100	100	100
	1322			phosphoethanolamine	GC/MS	12102	C00346	HMDB00224	5232324;1015		1.1	0.86	2.08	1.51	0.57		0.7958	0.8216	0.95	0.9874	0.0587	0.1347	0.2848	0.9993	0.1493	0.3624		1.3344	0.9689	0.9964	0.5541	0.9039	0.6413		100	100	100	100	100	100
	1323			cytidine-5'-diphosphoethanolamine	LC/MS pos	34410	C00570	HMDB01564	123727		1.24	0.88	1.36	0.89	0.98		0.483	0.7624	0.8857	0.9874	0.3392	0.2481	0.7568	0.9993	0.8258	0.4598		1.4571	0.9525	1.0418	0.9379	0.8412	1.0706		100	100	100	100	100	100
	1324			glycerophosphoethanolamine	GC/MS	37455	C01233	HMDB00114	123874		0.62	0.25	0.46	0.23	1.09		0.4988	0.7624	0.2878	0.626	0.6472	0.3162	0.3145	0.9993	0.8097	0.4578		1.0577	0.5351	0.4282	0.5807	0.6941	2.3012		75	100	50	75	100	100
	1326		Lysolipid	1-myristoylglycerophosphocholine (14:0)	LC/MS pos	45453		HMDB10379	460604		0.58	3.21	2.25	1.2	2.68		0.527	0.7788	0.1242	0.4934	0.5622	0.2909	0.8227	0.9993	0.1759	0.3624		2.051	1.0938	0.9479	2.9294	1.641	0.9132		75	100	100	100	100	100
	1327			2-myristoylglycerophosphocholine*	LC/MS pos	35626					0.95	1.79	1.42	0.89	2.02		0.8463	0.8292	0.1504	0.5303	0.8867	0.3751	0.6663	0.9993	0.1317	0.3624		1.2517	0.7788	0.8281	1.573	0.8728	0.8794		100	100	100	100	100	100
	1331			1-palmitoylglycerophosphocholine (16:0)	LC/MS pos	33955			86554		0.62	6.79	5.88	1.33	5.11		0.9679	0.8521	0.1018	0.4569	0.4831	0.2705	0.8824	0.9993	0.1199	0.3624		5.2968	1.196	1.1112	6.113	1.8033	0.9008		100	100	100	100	100	100
	1332			2-palmitoylglycerophosphocholine*	LC/MS pos	35253					0.5	3.08	2.47	1.27	2.43		0.5002	0.7624	0.1433	0.5217	0.6957	0.3268	0.8358	0.9993	0.2301	0.3624		2.2384	1.1494	0.9535	2.7884	1.8911	0.9055		100	100	100	100	100	100
	1333			1-palmitoleoylglycerophosphocholine (16:1)*	LC/MS pos	33230					0.59	4.06	3.14	1.31	3.1		0.6091	0.793	0.0728	0.4334	0.3988	0.2546	0.67	0.9993	0.133	0.3624		2.7004	1.1268	1.43	3.4912	2.4354	0.8602		100	100	100	100	100	100
	1334			2-palmitoleoylglycerophosphocholine*	LC/MS pos	35819					0.84	1.91	1.8	1.07	1.78		0.8368	0.8292	0.1023	0.4569	0.3106	0.2335	0.9488	0.9993	0.1749	0.3624		1.3918	0.8293	0.816	1.477	0.9703	0.7721		100	100	100	100	100	100
	1337			1-stearoylglycerophosphocholine (18:0)	LC/MS pos	33961			497299		0.77	5.42	5.24	1.54	3.52		0.9992	0.8521	0.1224	0.4934	0.4314	0.2595	0.991	0.9993	0.1945	0.3624		4.6568	1.3686	0.856	4.8143	1.1103	0.8888		100	100	100	100	100	100
	1339			1-oleoylglycerophosphocholine (18:1)	LC/MS pos	33960			16081932		0.62	7.47	8.7	1.88	3.98		0.9225	0.8454	0.1907	0.5555	0.2313	0.2059	0.6408	0.9993	0.3427	0.3713		7.3409	1.5826	1.6089	6.3016	2.5888	0.8433		100	100	100	100	100	100
	1341			2-oleoylglycerophosphocholine*	LC/MS pos	35254					0.61	4.88	4.61	1.38	3.53		0.876	0.8292	0.0302	0.3433	0.3453	0.2493	0.8587	0.9993	0.0775	0.3624		2.5094	0.7527	0.7363	2.6588	1.2157	0.5445		75	100	75	100	75	100
	1342			1-linoleoylglycerophosphocholine (18:2n6)	LC/MS pos	34419	C04100		11988421		0.45	5.04	3.85	1.75	2.88		0.5905	0.793	0.1138	0.4835	0.5296	0.2851	0.6761	0.9993	0.2668	0.3624		3.2366	1.4713	1.2144	4.2385	2.6796	0.8414		100	100	100	100	100	100
	1343			2-linoleoylglycerophosphocholine*	LC/MS pos	35257					0.68	2.14	2.02	1.07	2		0.5377	0.7788	0.0653	0.4334	0.5977	0.3007	0.9857	0.9993	0.1151	0.3624		1.652	0.8789	0.8523	1.7584	1.2486	0.8198		75	100	100	100	100	100
	1351			1-eicosatrienoylglycerophosphocholine (20:3)*	LC/MS pos	33821					0.41	6.31	7.77	1.67	3.77		0.7858	0.8216	0.1417	0.5216	0.263	0.2211	0.8936	0.9993	0.2343	0.3624		4.9155	1.0588	0.9307	3.9894	2.2633	0.6323		100	100	100	100	100	100
	1353			1-arachidonoylglycerophosphocholine (20:4n6)*	LC/MS pos	33228	C05208				0.34	3.24	2.36	2.06	1.57		0.2894	0.7402	0.0404	0.3577	0.4254	0.2594	0.179	0.9993	0.4089	0.3756		1.2286	1.0764	1.0728	1.6913	3.1173	0.5216		50	100	100	100	100	75
	1354			2-arachidonoylglycerophosphocholine*	LC/MS pos	35256					0.66	2.06	2.37	1.24	1.67		0.651	0.793	0.1553	0.5344	0.3926	0.2546	0.8384	0.9993	0.2838	0.3624		1.5341	0.8015	0.6631	1.3347	1.0068	0.6471		100	100	100	100	100	100
	1359			1-docosahexaenoylglycerophosphocholine (22:6n3)*	LC/MS pos	33822					0.53	3.2	3.39	1.17	2.73		0.5514	0.7859	0.0798	0.4453	0.2772	0.2274	0.8229	0.9993	0.1205	0.3624		2.0112	0.6955	1.1897	1.8979	2.2249	0.5931		75	50	100	100	100	75
	1363			1-palmitoylplasmenylethanolamine*	LC/MS neg	39270					0.52	2.77	3.75	1.29	2.15		0.1744	0.6985	0.1829	0.5472	0.0555	0.1318	0.9542	0.9993	0.2822	0.3624		2.873	0.9899	1.2776	2.1236	2.4674	0.7663		100	100	100	100	100	100
	1368			1-palmitoylglycerophosphoethanolamine	LC/MS neg	35631		HMDB11503	9547069		0.56	3.6	4.21	1.11	3.24		0.1709	0.6985	0.1252	0.4934	0.029	0.1136	0.9555	0.9993	0.1367	0.3624		2.9861	0.7866	1.6889	2.5479	3.037	0.7086		100	100	100	100	100	100
	1369			2-palmitoylglycerophosphoethanolamine*	LC/MS pos	35684					0.4	2.66	2.5	1.24	2.14		0.2585	0.7305	0.1675	0.5344	0.4791	0.2705	0.9867	0.9993	0.2518	0.3624		1.9905	0.9892	0.7022	2.1154	1.775	0.7949		100	75	25	100	100	100
	1371			1-stearoylglycerophosphoethanolamine	LC/MS neg	34416		HMDB11130	9547068		0.66	2.56	3.22	1.41	1.81		0.2408	0.7259	0.0577	0.426	0.0148	0.0967	0.6128	0.9993	0.2209	0.3624		1.9737	0.8644	1.2287	1.5663	1.8494	0.6123		100	100	100	100	100	100
	1373			1-oleoylglycerophosphoethanolamine	LC/MS neg	35628		HMDB11506	9547071		0.41	3.32	4.4	1.46	2.27		0.0841	0.6985	0.1345	0.5179	0.0578	0.1347	0.6892	0.9993	0.2885	0.3624		2.6183	0.8702	1.2272	1.9773	3.0079	0.5949		100	100	100	100	100	100
	1374			2-oleoylglycerophosphoethanolamine*	LC/MS neg	35687					0.38	3.19	4.57	1.43	2.23		0.0434	0.6985	0.0607	0.4328	0.0545	0.1318	0.6003	0.9993	0.1752	0.3624		2.8166	0.8835	1.3941	1.9688	3.6826	0.6165		100	100	100	100	100	100
	1378			2-linoleoylglycerophosphoethanolamine*	LC/MS pos	34666					0.86	1.62	1.39	0.94	1.72		0.7166	0.7989	0.0976	0.4481	0.9062	0.3751	0.5012	0.9993	0.1663	0.3624		1.0934	0.7399	0.7043	1.2759	0.815	0.7894		100	100	100	100	100	100
	1381			1-arachidonoylglycerophosphoethanolamine*	LC/MS neg	35186		HMDB11517			0.44	2.7	3.45	1.59	1.7		0.048	0.6985	0.031	0.3433	0.0488	0.1318	0.4353	0.9993	0.2174	0.3624		1.8953	0.8723	1.2328	1.4854	2.8084	0.5498		100	100	100	100	100	100
	1382			2-arachidonoylglycerophosphoethanolamine*	LC/MS neg	32815					0.5	2.71	3.79	1.76	1.54		0.0957	0.6985	0.0585	0.426	0.0207	0.1078	0.2294	0.9993	0.3979	0.3755		2.2148	1.0282	1.0502	1.5818	2.1153	0.5838		100	100	100	100	100	100
	1383			2-docosapentaenoylglycerophosphoethanolamine*	LC/MS pos	34875					0.58	2.18	1.7	1.19	1.83		0.5825	0.793	0.1621	0.5344	0.8124	0.357	0.7695	0.9993	0.2602	0.3624		1.2011	0.8427	0.6884	1.5408	1.18	0.7062		100	100	100	100	100	100
	1384			2-docosahexaenoylglycerophosphoethanolamine*	LC/MS pos	34258					0.77	1.76	1.61	0.87	2.02		0.8027	0.8216	0.1625	0.5344	0.6575	0.3174	0.5571	0.9993	0.1401	0.3624		1.4021	0.7623	0.8322	1.5372	1.0821	0.8728		100	100	100	100	100	100
	1387			2-eicosapentaenoylglycerophosphoethanolamine*	LC/MS pos	43254					0.98	1.63	1.89	1.09	1.49		0.9985	0.8521	0.3256	0.6455	0.4768	0.2705	0.8879	0.9993	0.3546	0.3713		1.3199	0.7643	0.7283	1.1409	0.7413	0.698		100	100	100	100	100	100
	1391			1-palmitoylglycerophosphoinositol*	LC/MS neg	35305					0.68	2.2	2.62	1.71	1.29		0.1992	0.6985	0.0232	0.3267	0.0176	0.0992	0.2916	0.9993	0.3357	0.3713		1.5341	1.001	1.4273	1.2916	2.1078	0.5859		100	100	100	100	100	100
	1394			1-stearoylglycerophosphoinositol	LC/MS neg	19324					0.6	1.86	2.55	1.18	1.57		0.125	0.6985	0.0251	0.3267	0.0055	0.0967	0.9417	0.9993	0.2002	0.3624		1.9396	0.9012	1.2256	1.4158	2.0523	0.7606		100	100	100	100	100	100
	1396			1-oleoylglycerophosphoinositol*	LC/MS neg	36602					0.61	2.49	3.03	1.87	1.33		0.2024	0.6985	0.0078	0.24	0.0056	0.0967	0.5995	0.9993	0.3917	0.3755		1.6234	0.9998	1.2481	1.3324	2.0306	0.5353		100	100	100	100	100	100
	1397			2-oleoylglycerophosphoinositol*	LC/MS neg	37232					0.35	2.39	4.73	2.6	0.92		0.16	0.6985	0.7259	0.9573	0.0092	0.0967	0.1022	0.9993	0.595	0.401		1.9395	1.0664	1.0174	0.9798	2.9252	0.41		100	100	75	75	100	100
	1402			1-arachidonoylglycerophosphoinositol*	LC/MS neg	34214					0.52	3.24	4.62	3.47	0.93		0.1037	0.6985	0.0053	0.2185	0.0016	0.0967	0.0547	0.9993	0.824	0.4598		1.6353	1.2286	1.5901	1.1479	3.0453	0.3541		100	100	100	100	100	100
	1403			2-arachidonoylglycerophosphoinositol*	LC/MS neg	38077					0.57	2.89	5.06	2.94	0.98		0.1909	0.6985	0.0086	0.24	0.0062	0.0967	0.1841	0.9993	0.7421	0.4448		2.3411	1.3601	1.271	1.337	2.2372	0.463		100	100	100	100	100	100
	1405			1-oleoylglycerophosphoserine	LC/MS neg	19260			9547099		0.53	2.01	2.31	1.78	1.13		0.0851	0.6985	0.2335	0.5879	0.183	0.1943	0.3115	0.9993	0.64	0.4129		1.4266	1.0988	1.0661	1.2408	2.0205	0.6173		100	100	100	100	100	75
	1406			2-oleoylglycerophosphoserine*	LC/MS neg	37948					0.5	3.82	6.11	2.09	1.83		0.0895	0.6985	0.0318	0.3433	0.0151	0.0967	0.5544	0.9993	0.2054	0.3624		2.6166	0.896	1.1357	1.6373	2.2842	0.4281		100	75	100	100	100	50
	1418			1-stearoylglycerophosphoglycerol	LC/MS neg	34437					1.18	1.83	1.52	0.86	2.14		0.5344	0.7788	0.2079	0.577	0.3072	0.2323	0.9237	0.9993	0.1517	0.3624		1.0954	0.6179	1.359	1.3202	1.1527	0.7224		100	75	100	100	100	75
	1421		Glycerolipid Metabolism	glycerol	GC/MS	15122	C00116	HMDB00131	753		1.06	1.3	1.49	0.93	1.4		0.6518	0.793	0.1556	0.5344	0.0311	0.1168	0.6398	0.9993	0.1859	0.3624		1.3362	0.8315	1.1705	1.163	1.1015	0.8943		100	100	100	100	100	100
	1422			glycerol 3-phosphate (G3P)	GC/MS	15365	C00093	HMDB00126	754		0.97	0.88	1.07	0.64	1.36		0.8483	0.8292	0.8889	0.9874	0.5351	0.2851	0.5194	0.9993	0.284	0.3624		1.2276	0.7358	0.8443	1.0023	0.8698	1.1428		100	100	100	100	100	100
	1427		Monoacylglycerol	1-myristoylglycerol (1-monomyristin)	GC/MS	35625		HMDB11561	79050		0.98	1.54	1.65	1.27	1.21		0.8888	0.8322	0.0891	0.4481	0.0553	0.1318	0.5245	0.9993	0.3854	0.3755		1.2564	0.9628	1.2857	1.1695	1.3127	0.7604		100	100	100	100	100	100
	1428			2-myristoylglycerol (2-monomyristin)	GC/MS	34383			137938		1.02	1.41	1.56	1.03	1.37		0.8124	0.8225	0.1719	0.5356	0.099	0.1625	0.9949	0.9993	0.244	0.3624		1.3486	0.8881	1.0882	1.217	1.0708	0.8622		100	100	100	100	100	100
	1431			1-palmitoylglycerol (1-monopalmitin)	GC/MS	21127			14900		1.02	1.55	1.72	1.36	1.14		0.9979	0.8521	0.0328	0.3433	0.0192	0.104	0.2577	0.9993	0.4313	0.3772		1.3307	1.0492	1.5722	1.1998	1.5447	0.7731		100	100	100	100	100	100
	1432			2-palmitoylglycerol (2-monopalmitin)	GC/MS	33419			123409		1.09	1.41	1.74	1.12	1.25		0.5542	0.786	0.1086	0.4785	0.0255	0.1125	0.8423	0.9993	0.3389	0.3713		1.3575	0.8753	1.0194	1.0957	0.9314	0.7796		100	100	100	100	100	100
	1434			1-stearoylglycerol (1-monostearin)	GC/MS	21188	D01947		24699		1.14	1.38	1.6	1.12	1.23		0.678	0.7938	0.0883	0.4481	0.0329	0.1203	0.7129	0.9993	0.2668	0.3624		1.3076	0.9108	1.2436	1.1245	1.0919	0.8153		100	100	100	100	100	100
	1435			2-stearoylglycerol (2-monostearin)	GC/MS	34059			79075		1.19	1.59	1.44	1.05	1.51		0.4075	0.7507	0.0698	0.4334	0.3341	0.2471	0.8767	0.9993	0.1014	0.3624		1.0894	0.7951	1.0939	1.2044	0.9189	0.7553		75	100	100	100	100	100
	1436			1-oleoylglycerol (1-monoolein)	GC/MS	21184		HMDB11567	5283468		0.88	1.48	1.57	1.32	1.12		0.9396	0.8465	0.26	0.6065	0.1625	0.1893	0.4486	0.9993	0.6834	0.431		1.1595	0.9788	1.1436	1.095	1.2989	0.7404		100	100	100	100	100	100
	1437			2-oleoylglycerol (2-monoolein)	GC/MS	35848			5319879		0.89	1.22	1.34	0.93	1.3		0.8363	0.8292	0.4836	0.778	0.3962	0.2546	0.9134	0.9993	0.4032	0.3755		1.2518	0.8735	0.8173	1.139	0.9181	0.9347		100	100	100	100	100	100
	1439			2-linoleoylglycerol (2-monolinolein)	LC/MS neg	32506		HMDB11538	5365676		1.08	1.14	1.1	0.9	1.26		0.9499	0.8478	0.5172	0.7985	0.6548	0.3174	0.6819	0.9993	0.3988	0.3755		1.267	1.0395	0.9663	1.311	0.8983	1.1506		100	100	100	100	100	100
	1441			1-arachidonylglycerol	LC/MS neg	34397	C13857	HMDB11572	5282281		1.26	1.3	1.19	1.07	1.22		0.463	0.7624	0.2187	0.577	0.6992	0.3268	0.9197	0.9993	0.4048	0.3755		1.1769	1.0585	1.6873	1.2869	1.3399	0.9863		100	100	100	100	100	100
	1442			2-arachidonoyl glycerol	LC/MS neg	19266	C13856	HMDB04666	5282280		1.28	1.27	1.09	0.88	1.44		0.3593	0.7468	0.4782	0.778	0.8172	0.357	0.5685	0.9993	0.286	0.3624		1.2757	1.0308	1.3212	1.4841	1.0339	1.1726		100	100	100	100	100	100
	1446			1-docosahexaenoylglycerol (1-monodocosahexaenoin)	LC/MS neg	35153					1.16	1.19	0.98	1.04	1.15		0.6428	0.793	0.5038	0.7911	0.9569	0.3879	0.8772	0.9993	0.5763	0.401		0.9703	1.0261	1.2518	1.1807	1.0793	0.9912		100	100	100	100	100	100
	1451		Diacylglycerol	1,2-dipalmitoylglycerol	GC/MS	11953		HMDB07098	99931		1.05	1.4	1.61	0.97	1.45		0.7131	0.7989	0.1373	0.5196	0.067	0.1395	0.8076	0.9993	0.2058	0.3624		1.2919	0.7759	1.1966	1.1258	1.1347	0.8017		100	100	100	100	100	100
	1452			1,3-dipalmitoylglycerol	GC/MS	35728			68149		1.51	1.3	1.1	0.7	1.86		0.0718	0.6985	0.604	0.8647	0.8375	0.3599	0.4662	0.9993	0.2802	0.3624		1.1231	0.7151	1.4873	1.3318	0.9831	1.0242		100	100	100	100	100	100
	1455		Sphingolipid Metabolism	sphinganine	LC/MS pos	17769	C00836	HMDB00269	3126		0.96	0.7	0.77	0.25	2.79		0.6732	0.7938	0.8819	0.9874	0.8234	0.357	0.1019	0.9993	0.0351	0.3624		2.0704	0.6809	0.7439	1.901	0.7733	2.7035		100	100	100	100	100	100
	1458			palmitoyl sphingomyelin	GC/MS	37506			9939941		1.28	1.16	1.47	1.04	1.11		0.2008	0.6985	0.4618	0.7621	0.1384	0.1872	0.9083	0.9993	0.5563	0.3984		1.2163	0.8603	1.051	0.9575	0.8202	0.825		100	100	100	100	100	100
	1459			stearoyl sphingomyelin	GC/MS	19503	C00550	HMDB01348	6453725		1.35	1.35	1.59	1.01	1.33		0.2738	0.734	0.2351	0.5879	0.1418	0.1872	0.9367	0.9993	0.2946	0.3624		1.155	0.7368	0.9919	0.9828	0.7367	0.7261		100	100	100	100	100	100
	1464			sphingosine	LC/MS pos	17747	C00319	HMDB00252	5353955		0.89	1.3	1.24	0.52	2.48		0.8271	0.8292	0.3296	0.6491	0.7002	0.3268	0.3436	0.9993	0.0194	0.3624		1.6265	0.6841	0.675	1.6981	0.7586	1.309		100	100	100	100	100	100
	1484		Sterol	lanosterol	GC/MS	1128	C01724	HMDB01251	246983		1.19	1.69	2.45	1.75	0.97		0.4009	0.7507	0.0399	0.3577	0.0118	0.0967	0.3103	0.9993	0.7708	0.453		1.3551	0.966	1.7329	0.936	1.4554	0.553		100	100	100	100	100	75
	1485			lathosterol	GC/MS	39864	C01189	HMDB01170	65728		1.18	1.59	2.26	0.98	1.62		0.4221	0.7507	0.2215	0.5798	0.0375	0.1291	0.9442	0.9993	0.2126	0.3624		1.2794	0.5547	1.3258	0.8961	1.1206	0.565		100	100	100	100	100	100
	1487			cholesterol	GC/MS	63	C00187	HMDB00067	11025495		1.22	1.37	1.55	1.04	1.31		0.2562	0.7305	0.1643	0.5344	0.0786	0.1479	0.9835	0.9993	0.2718	0.3624		1.1881	0.7935	1.0167	1.0433	0.8337	0.7642		100	100	100	100	100	100
	1489			7-dehydrocholesterol	GC/MS	40398	C01164	HMDB00032	439423		2.32	0.92	1.32	1.03	0.89		0.0877	0.6985	0.6601	0.9121	0.7741	0.3481	0.7506	0.9993	0.93	0.4828		0.7892	0.6197	1.5301	0.553	0.6597	0.5997		75	75	100	50	75	100
	1490			7-alpha-hydroxycholesterol	GC/MS	35692	C03594	HMDB01496	107722		1.19	1.23	1.42	1.01	1.22		0.4849	0.7624	0.4119	0.7262	0.1578	0.1893	0.9567	0.9993	0.4429	0.3772		1.3227	0.9408	1.0377	1.1445	0.872	0.9328		100	100	100	100	100	100
	1491			7-beta-hydroxycholesterol	GC/MS	35092		HMDB06119	473141		1.07	1.01	1.37	0.87	1.17		0.6834	0.7959	0.9666	0.9874	0.2152	0.2059	0.7255	0.9993	0.6891	0.4314		1.5524	0.9875	1.1405	1.151	1.0676	1.1341		100	100	100	100	100	100
	1510			campesterol	GC/MS	39511	C01789	HMDB02869	173183		1.35	1.22	1.64	0.95	1.28		0.5955	0.793	0.9483	0.9874	0.2881	0.2302	0.7649	0.9993	0.7984	0.4578		1.1168	0.6459	1.3107	0.8271	0.9674	0.6803		75	75	75	50	75	75
	1623		Primary Bile Acid Metabolism	taurocholate	LC/MS neg	18497	C05122	HMDB00036			1.29	1.18	1.74	0.99	1.19		0.4468	0.7507	0.9229	0.9874	0.0093	0.0967	0.7638	0.9993	0.7681	0.453		1.2763	0.7265	1.0085	0.8621	0.7793	0.7319		100	100	100	75	100	100
	2033	Nucleotide	Purine Metabolism, (Hypo)Xanthine/Inosine containing	AICA ribonucleotide	LC/MS pos	38325	C04677	HMDB01517	65110		2.08	0.39	0.03	0.12	3.3		0.391	0.7468	0.8837	0.9874	0.0959	0.1625	0.175	0.9993	0.0999	0.3624		0.1393	0.5549	0.1839	1.8284	0.0886	4.7009		25	50	25	100	0	75
	2036			inosine 5'-monophosphate (IMP)	LC/MS neg	2133	C00130	HMDB00175	7140378		1.87	0.91	1.06	1.35	0.67		0.8362	0.8292	0.8749	0.9874	0.8264	0.357	0.9369	0.9993	0.8409	0.4602		1.6898	2.1578	1.5429	1.4472	0.8248	1.598		100	100	100	100	100	100
	2037			inosine	LC/MS neg	1123	C00294	HMDB00195			1.25	0.99	1.53	1.1	0.91		0.468	0.7624	0.7395	0.9633	0.2306	0.2059	0.9349	0.9993	0.8568	0.4612		1.5459	1.1094	1.0894	1.005	0.8719	1.0126		100	100	100	100	100	100
	2038			hypoxanthine	LC/MS neg	3127	C00262	HMDB00157	790		0.93	1.14	1.35	0.92	1.24		0.5739	0.793	0.4727	0.7763	0.1031	0.165	0.6271	0.9993	0.3646	0.3735		1.428	0.978	1.1446	1.2101	1.2298	1.0587		100	100	100	100	100	100
	2039			xanthine	GC/MS	3147	C00385	HMDB00292	1188		1.62	1.49	1.49	1.11	1.34		0.4344	0.7507	0.0041	0.2185	0.1172	0.1725	0.9436	0.9993	0.2233	0.3624		1.0902	0.8141	1.4562	1.0921	0.8982	0.7328		100	100	100	100	100	100
	2040			xanthosine 5'-monophosphate (xmp)	LC/MS neg	12024	C00655	HMDB01554	73323		7.81	2.19	1.35	2.03	1.08		0.0242	0.6942	0.3228	0.6455	0.5607	0.2909	0.2091	0.9993	0.8892	0.4674		1.1032	1.6628	6.8747	1.788	0.8805	0.8174		100	100	100	100	75	100
	2041			xanthosine	LC/MS neg	15136	C01762	HMDB00299	64959		1.45	1.77	1.85	1.7	1.04		0.9961	0.8521	0.4199	0.7279	0.6158	0.3064	0.6167	0.9993	0.8155	0.4594		1.0064	0.9279	3.0721	0.9658	2.1221	0.5451		100	100	100	100	100	100
	2044			2'-deoxyinosine	LC/MS neg	15076	C05512	HMDB00071	65058		1.08	0.89	1.3	0.83	1.07		0.8606	0.8292	0.9307	0.9874	0.3031	0.2304	0.7449	0.9993	0.7366	0.4431		1.2397	0.7967	1.0643	0.8486	0.9892	0.9568		100	100	100	100	100	100
	2047			allantoin	GC/MS	1107	C02350	HMDB00462	204		1.11	0.94	1.58	1.11	0.85		0.5437	0.7788	0.8022	0.9874	0.0641	0.1355	0.8964	0.9993	0.7522	0.449		1.3842	0.9735	0.9791	0.8262	0.8792	0.8759		100	100	100	100	100	100
	2052		Purine Metabolism, Adenine containing	adenosine 5'-monophosphate (AMP)	LC/MS pos	32342	C00020	HMDB00045	6083		8.27	0.92	0.89	0.82	1.13		0.1163	0.6985	0.7834	0.9874	0.9317	0.3833	0.9105	0.9993	0.7007	0.434		5.5046	5.045	4.8431	5.6974	0.5859	6.1878		100	100	100	100	100	100
	2054			adenosine 2'-monophosphate (2'-AMP)	LC/MS neg	36815	C00946	HMDB11617	94136		0.61	1.02	0.85	0.37	2.73		0.3225	0.7452	0.9347	0.9874	0.645	0.3162	0.1359	0.9993	0.2068	0.3624		2.3124	1.0103	1.0707	2.7608	1.7675	2.7175		100	100	100	100	100	100
	2058			adenylosuccinate	LC/MS neg	18360	C03794	HMDB00536	195		92.14	0.44	0.33	0.32	1.38		0.164	0.6985	0.9619	0.9874	0.9029	0.3751	0.8991	0.9993	0.8468	0.4602		0.2176	0.209	0.3962	0.2893	0.0043	0.6559		25	50	75	50	25	25
	2059			adenosine	LC/MS pos	555	C00212	HMDB00050	60961		1.39	1.37	1.69	1.25	1.1		0.4687	0.7624	0.4202	0.7279	0.5181	0.2839	0.9869	0.9993	0.4872	0.384		1.9339	1.4392	1.1466	1.5767	0.8234	1.1475		100	100	100	100	75	100
	2060			adenine	GC/MS	554	C00147	HMDB00034	190		2.06	1	0.8	0.62	1.61		0.4251	0.7507	0.8242	0.9874	0.7957	0.3531	0.4616	0.9993	0.3451	0.3713		1.425	1.0961	1.0244	1.7644	0.4969	1.7707		100	100	100	100	100	100
	2065			N1-methyladenosine	LC/MS pos	15650	C02494	HMDB03331	5460178		0.84	1.59	1.8	1.08	1.47		0.4481	0.7507	0.275	0.6141	0.2561	0.2194	0.9259	0.9993	0.3307	0.3713		1.3153	0.7873	1.5924	1.159	1.9002	0.7304		100	100	100	100	100	100
	2075			N6-carbamoylthreonyladenosine	LC/MS pos	35157					0.8	0.98	1.02	0.59	1.66		0.3719	0.7468	0.868	0.9874	0.9572	0.3879	0.0818	0.9993	0.1333	0.3624		1.2084	0.7007	1.0101	1.1616	1.265	1.1832		100	100	100	100	100	100
	2084		Purine Metabolism, Guanine containing	guanosine 5'- monophosphate (5'-GMP)	LC/MS pos	2849	C00144	HMDB01397	761		9.82	1.53	0.96	1.02	1.5		0.0241	0.6942	0.8866	0.9874	0.8004	0.354	0.8576	0.9993	0.7699	0.453		2.3225	2.4721	2.5611	3.7144	0.2608	2.4231		100	100	100	75	75	100
	2089			guanosine	LC/MS neg	1573	C00387	HMDB00133	6802		1.32	1.29	1.61	1.17	1.11		0.3037	0.7452	0.2544	0.6065	0.026	0.1125	0.8923	0.9993	0.6072	0.4044		1.3912	1.0101	1.2464	1.1192	0.9469	0.8663		100	100	100	100	100	100
	2090			guanine	LC/MS pos	32352	C00242	HMDB00132	764		1.01	1.19	1.31	0.86	1.38		0.8723	0.8292	0.6023	0.8647	0.4767	0.2705	0.716	0.9993	0.3575	0.3713		1.3637	0.898	1.205	1.2387	1.1933	1.0394		100	100	100	100	100	100
	2092			7-methylguanine	LC/MS pos	35114	C02242	HMDB00897	11361		1.48	1.45	1.58	1.22	1.19		0.2601	0.7305	0.0714	0.4334	0.0857	0.1567	0.5704	0.9993	0.3855	0.3755		1.269	0.9804	1.7487	1.1697	1.1843	0.8047		100	100	100	100	100	100
	2096			N1-methylguanosine	LC/MS pos	31609		HMDB01563	96373		0.69	1.41	1.84	1.01	1.39		0.3139	0.7452	0.6616	0.9121	0.5773	0.2944	0.7898	0.9993	0.5502	0.3981		1.4554	0.802	1.5111	1.1123	2.1967	0.7915		100	100	100	100	100	100
	2097			N2-methylguanosine	LC/MS pos	35133		HMDB05862	3035422		0.83	1.47	1.99	1.16	1.27		0.4455	0.7507	0.2626	0.6065	0.1393	0.1872	0.832	0.9993	0.4141	0.3762		1.4868	0.864	1.713	1.0939	2.0721	0.7453		100	100	100	100	100	100
	2098			N2,N2-dimethylguanosine	LC/MS pos	35137		HMDB04824	92919		1.02	1.75	2.02	1.22	1.43		0.7611	0.8167	0.0564	0.426	0.133	0.1837	0.7123	0.9993	0.2114	0.3624		1.6261	0.9859	2.3512	1.4099	2.3155	0.8052		100	100	100	100	100	100
	2109		Pyrimidine Metabolism, Orotate containing	orotate	GC/MS	1505	C00295	HMDB00226	967		1	0.41	0.97	0.49	0.83		0.9681	0.8521	0.0381	0.3577	0.8733	0.3727	0.0841	0.9993	0.5497	0.3981		1.2254	0.617	2.0765	0.5144	2.0808	1.2607		100	100	100	100	100	100
	2117		Pyrimidine Metabolism, Uracil containing	uridine monophosphate (5' or 3')	LC/MS neg	39892		HMDB00288			10.48	1.22	0.94	1.05	1.16		0.024	0.6942	0.7206	0.9543	0.9818	0.3955	0.8821	0.9993	0.6269	0.4065		3.0734	3.4143	3.2018	3.9676	0.3054	3.2576		100	100	100	100	75	100
	2121			uridine	LC/MS neg	606	C00299	HMDB00296	6029		0.92	1.03	1.35	0.84	1.23		0.5356	0.7788	0.9345	0.9874	0.2625	0.2211	0.4669	0.9993	0.454	0.3791		1.2839	0.8021	1.1697	0.9842	1.2703	0.9532		100	100	100	100	100	100
	2122			uracil	GC/MS	605	C00106	HMDB00300	1174		1.04	1.47	1.45	1.03	1.43		0.7012	0.7973	0.5864	0.8541	0.726	0.3343	0.9528	0.9993	0.5523	0.3981		1.4898	1.0539	2.1346	1.5083	2.0487	1.028		100	100	100	100	100	100
	2123			pseudouridine	LC/MS neg	33442	C02067	HMDB00767			0.88	1.38	1.69	1.02	1.36		0.4802	0.7624	0.0971	0.4481	0.068	0.1395	0.8942	0.9993	0.2068	0.3624		1.4327	0.8677	1.5333	1.1759	1.7368	0.85		100	100	100	100	100	100
	2124			5-methyluridine (ribothymidine)	LC/MS neg	35136		HMDB00884	445408		1.03	1.24	0.86	0.64	1.92		0.7593	0.8167	0.344	0.6624	0.5488	0.2879	0.1776	0.9993	0.0672	0.3624		0.9092	0.6835	1.7566	1.3115	1.7031	1.0598		100	100	100	100	100	100
	2131			5,6-dihydrouracil	GC/MS	1559	C00429	HMDB00076	649		1.18	0.79	1.3	0.69	1.14		0.4241	0.7507	0.6463	0.9097	0.4506	0.264	0.4557	0.9993	0.6829	0.431		1.5839	0.8454	1.2826	0.9658	1.0898	1.2176		100	100	100	100	100	100
	2135			2'-deoxyuridine	LC/MS neg	1412	C00526	HMDB00012	13712		1.07	0.9	1.42	0.93	0.97		0.7664	0.8193	0.891	0.9874	0.7367	0.3352	0.8443	0.9993	0.945	0.4859		1.1348	0.747	1.1594	0.7255	1.0831	0.8019		75	75	75	75	100	75
	2138			beta-alanine	GC/MS	55	C00099	HMDB00056	239		1.56	0.71	0.72	0.82	0.86		0.0744	0.6985	0.2787	0.6182	0.2878	0.2302	0.5356	0.9993	0.7187	0.4381		0.9102	1.0485	1.2011	0.9035	0.7713	1.2717		100	100	100	100	100	100
	2143		Pyrimidine Metabolism, Cytidine containing	cytidine 5'-monophosphate (5'-CMP)	LC/MS pos	2372	C00055	HMDB00095	6131		1.83	1.88	1.77	1.42	1.32		0.1113	0.6985	0.2415	0.5912	0.4723	0.2705	0.9308	0.9993	0.4885	0.384		1.3887	1.1139	1.5377	1.4753	0.8386	0.7843		100	100	100	100	100	100
	2144			cytidine-3'-monophosphate (3'-CMP)	LC/MS pos	2959	C05822		66535		1.06	1.38	1.33	0.91	1.52		0.9969	0.8521	0.3103	0.638	0.3522	0.2493	0.583	0.9993	0.2129	0.3624		1.3873	0.9471	1.2569	1.4374	1.1906	1.0444		100	100	100	100	100	100
	2146			cytidine	LC/MS pos	514	C00475	HMDB00089	6175		0.65	1.23	1.88	0.96	1.27		0.193	0.6985	0.4931	0.7791	0.2263	0.2059	0.8548	0.9993	0.4553	0.3791		1.8057	0.9282	1.6154	1.1816	2.4884	0.963		100	100	100	100	100	100
	2149			5-methylcytidine	LC/MS pos	22119		HMDB00982	92918		0.98	1	1.03	1	1		0.8716	0.8292			0.391	0.2546						0.8588	0.8351	0.9926	0.8351	1.014	0.8351		25	0	25	0	75	0
	2150			N4-acetylcytidine	LC/MS neg	35130		HMDB05923	107461		1.02	1.47	1.9	1.11	1.32		0.6997	0.7973	0.4917	0.7791	0.2941	0.2302	0.9641	0.9993	0.5377	0.3981		1.5946	0.9368	2.1814	1.2403	2.1429	0.841		100	100	100	100	100	100
	2158		Pyrimidine Metabolism, Thymine containing	thymidine 5'-monophosphate	LC/MS neg	12023	C00364	HMDB01227			31.75	0.71	0.69	0.52	1.38		0.0078	0.5574	0.8422	0.9874	0.8954	0.3751	0.8012	0.9993	0.6277	0.4065		1.0295	0.7765	1.8386	1.0685	0.0579	1.5004		100	100	100	100	50	100
	2162			thymidine	LC/MS neg	2183	C00214	HMDB00273	5789		0.65	1.02	1.33	0.79	1.3		0.2005	0.6985	0.7872	0.9874	0.507	0.2801	0.7256	0.9993	0.4289	0.3772		1.1331	0.6726	1.0486	0.8717	1.6203	0.855		100	100	100	100	100	100
	2163			thymine	GC/MS	604	C00178	HMDB00262	1135		0.85	1.57	1.08	0.59	2.64		0.602	0.793	0.1381	0.5196	0.8981	0.3751	0.2362	0.9993	0.0182	0.3624		0.9436	0.5157	2.0852	1.3624	2.4648	0.8699		100	100	100	100	100	100
	2167		Purine and Pyrimidine Metabolism	methylphosphate	GC/MS	37070			13130		1.21	1.42	1.7	1.13	1.25		0.3535	0.7468	0.2736	0.6141	0.1091	0.1686	0.8789	0.9993	0.4443	0.3772		1.2559	0.8364	1.0143	1.0488	0.8375	0.7405		100	100	100	100	100	100
	2172	Cofactors and Vitamins	Nicotinate and Nicotinamide Metabolism	nicotinamide	LC/MS pos	594	C00153	HMDB01406	936		1.26	1.12	1.13	0.91	1.23		0.1382	0.6985	0.3991	0.715	0.3759	0.2544	0.6586	0.9993	0.3061	0.3624		1.1043	0.8902	1.0895	1.0914	0.8622	0.9756		100	100	100	100	100	100
	2176			nicotinamide adenine dinucleotide (NAD+)	LC/MS pos	5278	C00003	HMDB00902	10897651;5892;5288979		1.34	1.45	1.06	1.11	1.3		0.3659	0.7468	0.2656	0.6065	0.9346	0.3833	0.9669	0.9993	0.4025	0.3755		0.8599	0.9015	0.9022	1.1724	0.6719	0.8094		75	100	100	100	75	100
	2177			nicotinamide adenine dinucleotide reduced (NADH)	LC/MS neg	31475	C00004	HMDB01487	439153		1.72	1.28	0.94	0.63	2.02		0.033	0.6985	0.1596	0.5344	0.8201	0.357	0.1515	0.9993	0.0563	0.3624		1.2879	0.8686	1.0162	1.7536	0.5903	1.3738		100	100	100	100	100	100
	2178			nicotinamide adenine dinucleotide phosphate (NADP+)	LC/MS pos	32380	C00005	HMDB00217	5885		0.45	0.75	0.62	0.6	1.25		0.2264	0.7198	0.3988	0.715	0.2062	0.2031	0.2163	0.9993	0.9062	0.4742		1.3957	1.3522	0.4534	1.6901	1.0099	2.2502		100	100	100	75	100	100
	2192			adenosine 5'diphosphoribose	LC/MS neg	558	C00301	HMDB01178	192		1.83	0.73	0.92	0.81	0.9		0.1636	0.6985	0.8298	0.9874	0.8282	0.357	0.7445	0.9993	0.8431	0.4602		1.1663	1.0179	0.9684	0.9188	0.5305	1.2641		100	100	100	100	50	100
	2194		Riboflavin Metabolism	riboflavin (Vitamin B2)	LC/MS pos	1827	C00255	HMDB00244	493570		1.09	1.17	1.36	0.92	1.28		0.7223	0.7997	0.1575	0.5344	0.1169	0.1725	0.5402	0.9993	0.2363	0.3624		1.3169	0.8884	1.2722	1.1363	1.1702	0.9702		100	100	100	100	100	100
	2195			flavin adenine dinucleotide (FAD)	LC/MS neg	2134	C00016	HMDB01248	643975		1.35	1.29	1.41	1.04	1.24		0.2715	0.734	0.2953	0.637	0.2071	0.2031	0.899	0.9993	0.403	0.3755		1.2699	0.9325	0.9999	1.1548	0.7424	0.8982		100	100	100	100	100	100
	2196			flavin mononucleotide (FMN)	LC/MS neg	15797	C00061	HMDB01520	710		1.53	1.29	1.66	1.11	1.17		0.0443	0.6985	0.2033	0.5724	0.2118	0.2047	0.818	0.9993	0.47	0.3801		1.4219	0.9493	1.217	1.107	0.7943	0.8584		75	100	100	100	75	100
	2197		Pantothenate and CoA Metabolism	pantothenate	LC/MS pos	1508	C00864	HMDB00210	6613		0.89	0.98	1.36	0.85	1.15		0.4976	0.7624	0.9392	0.9874	0.1324	0.1837	0.5095	0.9993	0.5357	0.3981		1.1862	0.7451	0.9714	0.8565	1.0941	0.8741		100	100	100	100	100	100
	2199			phosphopantetheine	LC/MS neg	15504	C01134	HMDB01416	115254		0.95	1.83	2.17	1.49	1.23		0.8766	0.8292	0.7772	0.9874	0.6043	0.3029	0.9688	0.9993	0.8278	0.4598		2.4527	1.6829	1.2164	2.0682	1.2822	1.13		100	75	100	100	100	100
	2200			3'-dephosphocoenzyme A	LC/MS neg	18289	C00882	HMDB01373	444485		2.43	1.33	1.86	1.12	1.19		0.2402	0.7259	0.9784	0.9874	0.4229	0.2594	0.7747	0.9993	0.7904	0.456		2.3451	1.4099	1.0722	1.6741	0.442	1.2624		100	100	100	100	100	100
	2201			coenzyme A	LC/MS neg	2936	C00010	HMDB01423	317		13.03	0.58	0.88	0.65	0.89		0.1382	0.6985	0.8683	0.9874	0.9247	0.3816	0.7912	0.9993	0.6555	0.4181		2.1125	1.5567	2.8029	1.3895	0.2151	2.4028		100	100	100	100	100	100
	2210		Tocopherol Metabolism	alpha-tocopherol	GC/MS	1561	C02477	HMDB01893	14985		1.2	1.44	2.18	0.91	1.58		0.6135	0.793	0.2661	0.6065	0.2305	0.2059	0.982	0.9993	0.1516	0.3624		1.3676	0.5689	1.0857	0.9001	0.9021	0.627		100	75	100	100	100	50
	2222		Biotin Metabolism	biotin	LC/MS neg	568	C00120	HMDB00030	171548		1.23	1.23	1.19	0.86	1.43		0.2942	0.7452	0.1203	0.4915	0.1663	0.1893	0.4628	0.9993	0.2005	0.3624		1.0666	0.7732	1.0829	1.1075	0.8806	0.8994		100	100	100	100	100	100
	2225		Folate Metabolism	7,8-dihydrofolate	LC/MS neg	1708	C00415	HMDB01056	661		1.33	1.23	0.92	0.66	1.87		0.6172	0.793	0.7623	0.9822	0.8165	0.357	0.4092	0.9993	0.2976	0.3624		1.3354	0.9518	1.0978	1.7778	0.8274	1.4485		100	100	100	100	100	100
	2226			5-methyltetrahydrofolate (5MeTHF)	LC/MS neg	18330	C00440	HMDB01396	146		12.08	0.86	1.03	0.74	1.16		0.2803	0.734	0.931	0.9874	0.8267	0.357	0.6543	0.9993	0.7103	0.435		0.979	0.7015	0.6985	0.8163	0.0578	0.9521		75	75	75	75	50	75
	2262		Vitamin B6 Metabolism	pyridoxine (Vitamin B6)	LC/MS pos	608	C00314	HMDB02075	1054		1.14	1.17	1.36	0.96	1.23		0.7735	0.8208	0.3229	0.6455	0.0802	0.1487	0.6891	0.9993	0.3746	0.3755		1.1899	0.8392	1.1674	1.0282	1.0215	0.8768		100	100	100	100	100	100
	2266			pyridoxal	LC/MS pos	1651	C00250	HMDB01545	1050		0.95	1.13	1.13	0.81	1.39		0.6231	0.793	0.5864	0.8541	0.5374	0.2852	0.465	0.9993	0.2297	0.3624		1.1917	0.8572	1.0994	1.1936	1.1543	1.0535		100	100	100	100	100	100
	2267			pyridoxate	LC/MS neg	31555	C00847	HMDB00017	6723		1.53	1.52	1.35	1.13	1.34		0.2101	0.7164	0.2161	0.577	0.6888	0.3252	0.8799	0.9993	0.3303	0.3713		1.0171	0.8577	1.0197	1.1532	0.6673	0.7562		75	100	100	100	75	75
	2269	Xenobiotics	Benzoate Metabolism	hippurate	LC/MS neg	15753	C01586	HMDB00714	464		1.25	1.25	1.18	0.83	1.52		0.3561	0.7468	0.1194	0.4915	0.1738	0.1932	0.3966	0.9993	0.1624	0.3624		1.1098	0.7737	0.8653	1.1735	0.6935	0.9376		100	100	100	100	100	100
	2531		Food Component/Plant	erythritol	GC/MS	20699	C00503	HMDB02994			1.25	1.33	1.45	0.94	1.42		0.3461	0.7468	0.1658	0.5344	0.0874	0.157	0.7452	0.9993	0.1715	0.3624		1.1786	0.7604	0.9901	1.0809	0.7923	0.8103		100	100	100	100	100	100
	2677		Drug	rapamycin	LC/MS neg	37148	C07909				1	1	2.42	1.82	0.55						0.0101	0.0967	0.1416	0.9993	0.1416	0.3624		1.2077	0.906	0.4988	0.4988	0.4988	0.4988		100	100	0	0	0	0
	2839			penicillin G	LC/MS pos	37468	C05551		2349		0.67	0.49	1.14	0.39	1.25		0.0802	0.6985	0.1482	0.5282	0.4679	0.2705	0.1054	0.9993	0.5978	0.401		2.1633	0.7385	0.6331	0.9254	0.9409	1.9048		100	100	100	100	100	100
	2989		Chemical	dimethyl sulfoxide (DMSO)*	LC/MS pos	40002	C11143	HMDB02151	679		1	1	2.18	2.35	0.42						0.0076	0.0967	0.1222	0.9993	0.1222	0.3624		0.9386	1.0152	0.4312	0.4312	0.4312	0.4312		100	100	0	0	0	0
	2994			glycerol 2-phosphate	GC/MS	27728	C02979	HMDB02520	2526		1.04	1.46	1.24	0.8	1.81		0.8052	0.8216	0.0254	0.3267	0.1895	0.1943	0.2939	0.9993	0.0366	0.3624		1.1896	0.7729	0.9038	1.3995	0.8649	0.9606		100	100	100	100	100	100
	2998			HEPES	LC/MS neg	21248			3275884;23831;23830		1.23	1.33	1.51	1.08	1.23		0.5003	0.7624	0.1147	0.4835	0.0387	0.1291	0.9705	0.9993	0.3709	0.3755		1.1742	0.837	0.8275	1.0321	0.671	0.7782		100	100	100	100	100	100
	3015			phenol red	LC/MS neg	36817	C12600		4766		1.45	1.38	1.49	1.11	1.24		0.6322	0.793	0.199	0.5697	0.096	0.1625	0.9679	0.9993	0.4185	0.3762		1.017	0.7593	1.0658	0.9441	0.7341	0.6841		100	100	100	100	100	100
	* indicates compounds that have not been officially "plexed" (based on a standard), but we are confident in its identity

## Sheet: MCF7
	Thiaminase Treatment of MCF7 Cancer Cell Line (CELLS)
											Fold of Change						Statistical Values											Mean Values							% Filled Values
											T-24	T-48	R-48	R+T-48	R+T-48		T-24		T-48		R-48		R+T-48		R+T-48			C-24H	C-48H	R-48H	R+T-48H	T-24H	T-48H		C-24H	C-48H	R-48H	R+T-48H	T-24H	T-48H
																	C-24		C-48		C-48		C-48		R-48
	Pathway Sort Order	Super Pathway	Sub Pathway	Biochemical Name	Platform	Comp ID	KEGG	HMDB	PUBCHEM	X	C-24	C-48	C-48	C-48	R-48	X	p-value	q-value	p-value	q-value	p-value	q-value	p-value	q-value	p-value	q-value	X							X
	1	Amino Acid	Glycine, Serine and Threonine Metabolism	glycine	GC/MS	11777	C00037	HMDB00123	5257127;750		1.06	0.76	1.03	0.91	0.89		0.8545	0.997	0.0279	0.1495	0.8885	0.9208	0.5516	0.7521	0.5218	0.9987		1.0899	1.238	1.2731	1.1278	1.16	0.9452		100	100	100	100	100	100
	4			sarcosine (N-Methylglycine)	GC/MS	1516	C00213	HMDB00271	1088;7311726		1.02	0.63	0.41	0.41	1		0.9619	0.997	0.0248	0.1371	0.0322	0.3185	0.0582	0.3852	0.8532	0.9987		0.933	1.5474	0.6317	0.629	0.9527	0.9763		100	100	75	50	100	100
	5			dimethylglycine	GC/MS	5086	C01026	HMDB00092	673		1.02	0.88	1.92	1.58	0.82		0.9852	0.997	0.7166	0.5668	0.0514	0.3995	0.1241	0.5054	0.4649	0.9987		0.7846	1.0278	1.976	1.621	0.8041	0.8994		100	100	100	100	50	100
	6			betaine	LC/MS pos	3141	C00719	HMDB00043	247		0.79	0.62	1.43	1.34	0.94		0.8524	0.997	0.068	0.2238	0.1688	0.5976	0.3703	0.7089	0.7753	0.9987		0.851	1.3311	1.9047	1.7844	0.6745	0.8243		100	100	100	100	100	100
	9			serine	GC/MS	1648	C00065	HMDB00187	5951;6857581		1.07	0.87	1.05	0.94	0.89		0.7883	0.997	0.3017	0.4453	0.7377	0.9008	0.6505	0.7584	0.5234	0.9987		1.024	1.1066	1.1667	1.0348	1.0924	0.9622		100	100	100	100	100	100
	10			N-acetylserine	LC/MS pos	37076		HMDB02931	65249		1.1	0.82	0.91	0.83	0.91		0.5564	0.997	0.0873	0.2505	0.3785	0.7401	0.089	0.4687	0.4604	0.9987		0.9829	1.1173	1.0177	0.923	1.0767	0.9147		100	100	100	100	100	100
	14			threonine	LC/MS pos	1284	C00188	HMDB00167	6971019;6288		1.15	0.86	1.07	0.95	0.89		0.6712	0.997	0.1898	0.3605	0.651	0.8463	0.6497	0.7584	0.4932	0.9987		1.1161	1.1112	1.186	1.0555	1.279	0.9554		100	100	100	100	100	100
	15			N-acetylthreonine	LC/MS neg	33939	C01118		4651717		1.05	0.83	0.92	0.8	0.87		0.8031	0.997	0.2697	0.437	0.6463	0.8463	0.2511	0.6424	0.4204	0.9987		1.0215	1.1609	1.0716	0.9311	1.0741	0.9646		100	100	100	100	100	100
	24		Alanine and Aspartate Metabolism	alanine	GC/MS	1126	C00041	HMDB00161	5950		1.04	0.83	0.87	0.77	0.89		0.8315	0.997	0.0326	0.1595	0.1589	0.589	0.1655	0.5544	0.4527	0.9987		0.9862	1.2444	1.0843	0.9611	1.0283	1.0388		100	100	100	100	100	100
	25			N-acetylalanine	LC/MS neg	1585	C02847	HMDB00766	88064		1.18	0.82	0.8	0.74	0.92		0.4235	0.997	0.0186	0.1249	0.0451	0.3885	0.078	0.4348	0.5374	0.9987		1.05	1.2074	0.9674	0.8905	1.2424	0.9954		100	100	100	100	100	100
	27			aspartate	GC/MS	15996	C00049	HMDB00191	5960		1	0.63	0.76	0.7	0.92		0.9554	0.997	4.8536e-05	0.006	0.0319	0.3185	0.0652	0.4203	0.5696	0.9987		0.9773	1.516	1.145	1.0556	0.9794	0.9557		100	100	100	100	100	100
	29			asparagine	GC/MS	11398	C00152	HMDB00168	6267		0.96	0.7	0.78	0.65	0.83		0.7903	0.997	0.0022	0.06	0.0144	0.2411	0.0411	0.3589	0.2306	0.9987		0.9405	1.4348	1.1254	0.9295	0.9075	0.9991		100	100	100	100	100	100
	31			N-acetylaspartate (NAA)	LC/MS neg	22185	C01042	HMDB00812	65065		1.11	0.74	0.76	0.7	0.92		0.7037	0.997	0.0211	0.1304	0.0162	0.2457	0.0146	0.2329	0.4684	0.9987		1.0724	1.2851	0.9771	0.9028	1.1896	0.9557		100	100	100	100	100	100
	36		Glutamate Metabolism	glutamate	LC/MS pos	57	C00025	HMDB00148	611		1.06	0.86	1.35	1.08	0.8		0.9281	0.997	0.2451	0.4135	0.0238	0.2714	0.6978	0.7636	0.1347	0.9987		1.19	0.9161	1.2391	0.9854	1.2596	0.784		100	100	100	100	100	100
	37			glutamine	LC/MS pos	53	C00064	HMDB00641	5961		1.2	0.73	0.85	0.85	1		0.8061	0.997	0.2134	0.38	0.5297	0.785	0.5341	0.7521	0.8769	0.9987		1.0563	1.1777	1.0031	1.0036	1.2646	0.8595		100	100	100	100	100	100
	40			N-acetyl-aspartyl-glutamate (NAAG)	LC/MS pos	35665	C12270	HMDB01067	5255		1	0.88	0.83	0.77	0.93		0.9734	0.997	0.2995	0.4451	0.0944	0.5067	0.014	0.2329	0.5371	0.9987		0.9994	1.1163	0.922	0.8581	0.9964	0.9812		100	100	100	100	100	100
	41			gamma-aminobutyrate (GABA)	GC/MS	1416	C00334	HMDB00112	6992099;119		0.96	0.82	0.87	0.53	0.61		0.6117	0.997	0.4608	0.5336	0.4758	0.7781	0.0221	0.3075	0.4339	0.9987		1.2188	1.1874	1.0353	0.6326	1.1728	0.9751		100	100	100	100	100	100
	50		Histidine Metabolism	histidine	LC/MS neg	59	C00135	HMDB00177	773;3651426		1.15	0.85	0.98	0.87	0.9		0.5529	0.997	0.2498	0.4142	0.8278	0.9208	0.412	0.725	0.5157	0.9987		0.9903	1.167	1.1391	1.0205	1.1404	0.9971		100	100	100	100	100	100
	69		Lysine Metabolism	lysine	LC/MS pos	1301	C00047	HMDB00182	5962		1.07	1.02	1.35	1.14	0.85		0.9437	0.997	0.9462	0.616	0.0696	0.4435	0.6538	0.7584	0.3779	0.9987		1.3406	0.9713	1.309	1.1078	1.4356	0.9898		100	100	100	100	100	100
	71			N6-acetyllysine	LC/MS pos	36752	C02727	HMDB00206	6991978;92832		1.07	1.27	1.45	1.25	0.86		0.9568	0.997	0.1737	0.3604	0.033	0.3185	0.3478	0.6991	0.3964	0.9987		1.5635	0.8366	1.2133	1.0444	1.6686	1.0596		100	100	100	100	100	100
	91		Phenylalanine and Tyrosine Metabolism	phenylalanine	LC/MS pos	64	C00079	HMDB00159	6925665;6140		1.11	0.94	1.02	0.9	0.88		0.5375	0.997	0.5306	0.5482	0.8758	0.9208	0.4362	0.7344	0.3851	0.9987		1.0427	1.0531	1.0725	0.9467	1.1595	0.9896		100	100	100	100	100	100
	102			phenylacetylglycine	LC/MS neg	33945	C05598	HMDB00821	68144		1.58	0.83	0.61	0.79	1.3		0.0671	0.997	0.4786	0.5336	0.1105	0.5202	0.3911	0.7089	0.458	0.9987		0.6252	1.8256	1.1047	1.4389	0.9901	1.5159		100	100	100	100	100	100
	104			tyrosine	LC/MS pos	1299	C00082	HMDB00158	6057;6942100		1.12	0.93	0.97	0.9	0.93		0.5515	0.997	0.3821	0.4901	0.6937	0.8806	0.4101	0.725	0.6115	0.9987		1.0607	1.1096	1.0734	1.0001	1.1921	1.0336		100	100	100	100	100	100
	114			3-(4-hydroxyphenyl)lactate	LC/MS neg	32197	C03672	HMDB00755	9378		1.35	1.2	0.73	0.84	1.15		0.0803	0.997	0.1817	0.3604	0.0011	0.0871	0.0936	0.4718	0.1931	0.9987		0.7233	1.1196	0.8152	0.9378	0.9784	1.3423		100	100	100	100	100	100
	174		Tryptophan Metabolism	tryptophan	LC/MS pos	54	C00078	HMDB00929	6923516;6305		1.16	0.95	1.01	0.91	0.91		0.4586	0.997	0.5604	0.5549	0.9822	0.9293	0.4617	0.7363	0.512	0.9987		1.0236	1.062	1.0684	0.9706	1.1849	1.0116		100	100	100	100	100	100
	184			kynurenine	LC/MS pos	15140	C00328	HMDB00684	161166;6971029		1.68	1.35	0.95	0.98	1.03		0.1499	0.997	0.2685	0.437	0.6486	0.8463	0.8725	0.8184	0.7358	0.9987		0.6842	0.5758	0.5443	0.5626	1.1524	0.7745		50	25	25	25	75	75
	215		Leucine, Isoleucine and Valine Metabolism	leucine	LC/MS pos	60	C00123	HMDB00687	7045798;6106		1.12	0.94	0.99	0.91	0.93		0.5256	0.997	0.457	0.5336	0.857	0.9208	0.4791	0.7363	0.5661	0.9987		1.0269	1.0413	1.0286	0.9515	1.1513	0.9788		100	100	100	100	100	100
	218			4-methyl-2-oxopentanoate	LC/MS neg	22116	C00233	HMDB00695	70		1.27	1.1	0.72	1.09	1.51		0.0994	0.997	0.8346	0.5897	0.2615	0.6523	0.6163	0.7584	0.1278	0.9987		1.0334	1.0594	0.7629	1.1521	1.3079	1.161		100	100	100	100	100	100
	223			isovalerylcarnitine	LC/MS pos	34407		HMDB00688	6426851		1.08	0.32	0.8	0.77	0.96		0.9592	0.997	0.0005	0.0221	0.1967	0.6213	0.2116	0.5868	0.7	0.9987		1.1094	1.0429	0.8378	0.8035	1.1935	0.3317		100	100	100	100	100	100
	226			beta-hydroxyisovalerate	GC/MS	12129		HMDB00754	69362		0.47	0.23	0.54	0.27	0.51		0.2059	0.997	0.0066	0.0802	0.0997	0.5067	0.0227	0.3075	0.1057	0.9987		0.8537	2.0287	1.0867	0.5562	0.404	0.4566		75	100	100	50	25	50
	243			isoleucine	LC/MS pos	1125	C00407	HMDB00172	791		1.12	0.9	0.97	0.92	0.95		0.512	0.997	0.3174	0.4506	0.749	0.9008	0.5293	0.7521	0.7212	0.9987		1.0264	1.1183	1.0863	1.029	1.1541	1.002		100	100	100	100	100	100
	245			3-methyl-2-oxovalerate	LC/MS neg	15676	C00671	HMDB03736	47		1.24	1.18	0.92	0.82	0.89		0.1559	0.997	0.7064	0.5668	0.8612	0.9208	0.7536	0.7773	0.9134	0.9987		1.0446	0.9956	0.917	0.8139	1.2961	1.1795		100	100	100	100	100	100
	246			2-methylbutyrylcarnitine (C5)	LC/MS pos	35431		HMDB00378	6426901		1.24	0.56	0.58	0.64	1.11		0.695	0.997	0.0176	0.1249	0.0202	0.2714	0.1468	0.53	0.9542	0.9987		1.2532	1.1283	0.6546	0.725	1.556	0.6323		100	100	100	100	100	100
	254			valine	LC/MS pos	1649	C00183	HMDB00883	6971018;6287		1.14	0.93	1.04	0.9	0.87		0.518	0.997	0.4619	0.5336	0.8113	0.9183	0.448	0.7363	0.3797	0.9987		1.0337	1.1035	1.1434	0.9967	1.1804	1.027		100	100	100	100	100	100
	258			isobutyrylcarnitine	LC/MS pos	33441		HMDB00736			1.21	0.67	0.98	1.31	1.33		0.6318	0.997	0.0865	0.2505	0.8975	0.9208	0.5628	0.7521	0.5234	0.9987		0.878	0.9567	0.9382	1.2501	1.062	0.6409		100	100	100	100	100	100
	264		Methionine, Cysteine, SAM and Taurine Metabolism	methionine	LC/MS pos	1302	C00073	HMDB00696	6992087;6137		1.09	0.98	0.99	0.87	0.88		0.7616	0.997	0.8035	0.583	0.8883	0.9208	0.3776	0.7089	0.4765	0.9987		1.1308	1.0911	1.0828	0.952	1.2365	1.0652		100	100	100	100	100	100
	265			N-acetylmethionine	LC/MS neg	1589	C02712	HMDB11745	448580		1.06	1.01	1.12	0.88	0.79		0.8483	0.997	0.7883	0.5818	0.3691	0.7401	0.3387	0.6991	0.1092	0.9987		1.1779	0.9958	1.1129	0.8745	1.2481	1.0107		100	100	100	100	100	100
	266			N-formylmethionine	LC/MS neg	2829	C03145	HMDB01015	439750		1.03	0.62	0.9	0.77	0.85		0.7548	0.997	0.0186	0.1249	0.4233	0.7491	0.0147	0.2329	0.3768	0.9987		0.7836	1.5687	1.4188	1.203	0.8059	0.9694		100	100	100	100	100	100
	269			methionine sulfoxide	LC/MS pos	18374	C02989	HMDB02005	158980;1548907		1.1	0.86	0.84	0.9	1.07		0.5685	0.997	0.3603	0.4711	0.2372	0.6384	0.4715	0.7363	0.7713	0.9987		1.1519	1.0912	0.9172	0.9778	1.2697	0.9369		100	100	100	100	100	100
	272			S-adenosylhomocysteine (SAH)	LC/MS neg	15948	C00021	HMDB00939			0.89	0.78	0.84	0.87	1.03		0.9981	0.9985	0.3468	0.4711	0.5119	0.7781	0.591	0.7584	0.7472	0.9987		0.7557	1.1882	1.0017	1.0296	0.6739	0.93		100	100	100	100	100	100
	276			cystathionine	GC/MS	15705	C02291	HMDB00099	439258		1.02	0.78	1.62	1.25	0.77		0.9517	0.997	0.2334	0.4056	0.0356	0.3206	0.2566	0.6462	0.1447	0.9987		1.1903	0.8816	1.43	1.1038	1.2186	0.6888		100	100	100	100	100	100
	279			2-aminobutyrate	GC/MS	1577	C02261	HMDB00650	439691;6971251		0.8	0.87	0.77	0.66	0.86		0.3183	0.997	0.0178	0.1249	0.0726	0.4451	0.0317	0.3361	0.3448	0.9987		0.8772	1.47	1.137	0.9725	0.7046	1.2852		100	100	100	100	100	100
	281			cysteine	GC/MS	31453	C00097	HMDB00574	5862		0.81	0.6	0.98	0.6	0.61		0.7344	0.997	0.5505	0.5549	0.8577	0.9208	0.4163	0.725	0.5828	0.9987		0.9768	1.6091	1.582	0.958	0.7868	0.963		100	100	100	100	100	100
	291			taurine	LC/MS pos	32975	C00245	HMDB00251	1123;4068592		1.11	0.87	1.12	1.13	1.01		0.7071	0.997	0.3738	0.4823	0.3952	0.7401	0.424	0.725	0.9785	0.9987		1.2955	0.9611	1.0744	1.0851	1.4376	0.8337		100	100	100	100	100	100
	296		Urea cycle; Arginine and Proline Metabolism	arginine	LC/MS neg	1638	C00062	HMDB00517	232		1.16	0.78	0.84	0.82	0.97		0.5914	0.997	0.0067	0.0802	0.1455	0.5748	0.1432	0.53	0.7804	0.9987		1.037	1.247	1.0527	1.0166	1.2016	0.9786		100	100	100	100	100	100
	298			ornithine	GC/MS	1493	C00077	HMDB03374	6262		0.91	0.4	0.61	0.36	0.6		0.6074	0.997	0.0005	0.0221	0.0046	0.1592	0.0015	0.0703	0.0235	0.9987		0.9866	2.0672	1.2524	0.7513	0.9016	0.832		100	100	100	100	100	100
	299			proline	LC/MS pos	1898	C00148	HMDB00162	145742;6971047		1.13	0.85	0.81	0.77	0.94		0.527	0.997	0.0474	0.1966	0.0238	0.2714	0.0713	0.4203	0.5772	0.9987		0.9912	1.2294	1.0016	0.9464	1.1218	1.0461		100	100	100	100	100	100
	301			argininosuccinate	GC/MS	15497	C03406	HMDB00052	16950;828		1.26	0.68	0.48	0.52	1.08		0.5971	0.997	0.1153	0.2889	0.0157	0.2457	0.0846	0.4545	0.9616	0.9987		1.0534	1.6541	0.7889	0.8558	1.3282	1.1213		100	100	100	100	100	100
	307			dimethylarginine (SDMA + ADMA)	LC/MS pos	36808	C03626	HMDB01539	123831		1.05	1.03	1.27	0.87	0.68		0.7612	0.997	0.8401	0.5897	0.1663	0.5976	0.3644	0.7089	0.1024	0.9987		1.1381	1.0082	1.2846	0.8791	1.1962	1.0402		100	100	100	100	100	100
	317			trans-4-hydroxyproline	GC/MS	1366	C01157	HMDB00725	5810;6971053		1.02	0.66	0.54	0.53	0.98		0.9453	0.997	0.0002	0.0118	3.213e-05	0.0102	0.0036	0.1268	0.7936	0.9987		0.9458	1.7195	0.9327	0.9156	0.9617	1.1417		100	100	100	100	100	100
	319			pro-hydroxy-pro	LC/MS pos	35127		HMDB06695	11673055		1.25	0.89	0.55	0.58	1.06		0.4667	0.997	0.5793	0.5549	0.1327	0.569	0.1736	0.5544	0.9748	0.9987		0.805	1.9071	1.0447	1.1055	1.007	1.7053		100	100	75	100	100	100
	322		Creatine Metabolism	creatine	LC/MS pos	27718	C00300	HMDB00064	586		1.08	0.78	0.79	0.76	0.96		0.7665	0.997	0.0284	0.1495	0.0097	0.207	0.0345	0.3504	0.6317	0.9987		1.0748	1.1799	0.9303	0.8938	1.1601	0.918		100	100	100	100	100	100
	329		Polyamine Metabolism	agmatine	GC/MS	15496	C00179	HMDB01432	199		1.26	1.14	0.22	0.2	0.92		0.4676	0.997	0.5184	0.5482	0.0224	0.2714	0.0056	0.1767	0.9118	0.9987		1.5675	1.0877	0.2378	0.2176	1.9746	1.2447		100	100	50	100	100	100
	332			putrescine	GC/MS	1408	C00134	HMDB01414			1.53	0.99	0.08	0.08	0.97		0.083	0.997	0.7131	0.5668	0.0002	0.0395	0.0002	0.0487	0.9694	0.9987		1.3167	1.4159	0.1096	0.1068	2.0191	1.4062		100	100	25	50	100	100
	334			spermidine	LC/MS pos	485	C00315	HMDB01257	1102		1.27	0.93	0.85	0.94	1.1		0.2014	0.997	0.6238	0.5668	0.2731	0.6653	0.6619	0.7584	0.7919	0.9987		0.9299	1.2544	1.0686	1.1798	1.183	1.1674		100	100	100	100	100	100
	335			5-methylthioadenosine (MTA)	LC/MS pos	1419	C00170	HMDB01173	439176		0.9	0.77	0.47	0.49	1.05		0.5832	0.997	0.0865	0.2505	0.003	0.1226	0.0011	0.0626	0.6377	0.9987		1.4919	1.1702	0.5445	0.5736	1.3395	0.9038		100	100	100	100	100	100
	344		Guanidino and Acetamido Metabolism	4-guanidinobutanoate	LC/MS pos	15681	C01035	HMDB03464	500		1.03	0.66	0.62	0.58	0.94		0.9635	0.997	0.1135	0.2889	0.0662	0.4371	0.0458	0.3608	0.7357	0.9987		1.0848	1.5159	0.9358	0.8811	1.1226	0.9964		100	100	100	100	100	100
	346		Glutathione Metabolism	glutathione, reduced (GSH)	LC/MS pos	2127	C00051	HMDB00125	124886		1.08	0.75	0.92	0.88	0.96		0.6584	0.997	0.0076	0.0824	0.2479	0.6384	0.1059	0.4785	0.6918	0.9987		0.8557	1.0694	0.9816	0.9461	0.9236	0.805		100	100	100	100	100	100
	347			glutathione, oxidized (GSSG)	LC/MS pos	27727	C00127	HMDB03337	65359;11215652		0.91	0.67	0.78	0.67	0.87		0.8582	0.997	0.144	0.3199	0.0994	0.5067	0.0388	0.3589	0.272	0.9987		4.7089	1.2543	0.9758	0.8448	4.2697	0.8455		100	100	100	100	100	100
	349			cysteine-glutathione disulfide	LC/MS pos	35159		HMDB00656	4247235		1.37	0.73	1.25	0.78	0.62		0.8809	0.997	0.1203	0.2914	0.588	0.8218	0.1243	0.5054	0.196	0.9987		1.4686	1.0194	1.2727	0.791	2.012	0.7443		100	100	100	100	100	100
	352			cysteinylglycine	LC/MS pos	35637	C01419	HMDB00078	439498		1.26	0.81	0.95	0.82	0.86		0.2588	0.997	0.4604	0.5336	0.8814	0.9208	0.4815	0.7363	0.5206	0.9987		1.1209	1.0742	1.0176	0.8773	1.4135	0.8701		100	100	100	100	100	100
	354			5-oxoproline	LC/MS neg	1494	C01879	HMDB00267	7405		1.07	0.86	0.87	0.87	1		0.6177	0.997	0.1215	0.2914	0.3331	0.6892	0.3513	0.6991	0.989	0.9987		1.1151	1.0594	0.9236	0.9245	1.1968	0.9158		100	100	100	100	100	100
	366	Peptide	Gamma-glutamyl Amino Acid	gamma-glutamylisoleucine*	LC/MS pos	34456		HMDB11170			0.6	0.7	1.05	0.82	0.78		0.3025	0.997	0.1118	0.2889	0.873	0.9208	0.3355	0.6991	0.3261	0.9987		1.8345	1.2465	1.3105	1.0236	1.1073	0.87		100	100	100	100	100	100
	367			gamma-glutamylleucine	LC/MS pos	18369		HMDB11171	151023		0.68	0.74	1.14	0.78	0.68		0.4729	0.997	0.0793	0.244	0.361	0.7401	0.177	0.5544	0.056	0.9987		1.7184	1.2066	1.3739	0.941	1.1639	0.8872		100	100	100	100	100	100
	370			gamma-glutamylphenylalanine	LC/MS pos	33422		HMDB00594	111299		0.87	0.77	1.27	1.23	0.97		0.7206	0.997	0.1739	0.3604	0.1503	0.5748	0.3473	0.6991	0.7782	0.9987		1.655	0.9901	1.2596	1.2187	1.4442	0.7646		100	100	100	100	100	100
	381		Dipeptide	alanylalanine	LC/MS neg	15129		HMDB28680	5484352		1.02	1.22	0.69	0.76	1.1		0.8306	0.997	0.5812	0.5549	0.4717	0.7781	0.5044	0.7515	0.7852	0.9987		2.5118	0.9105	0.632	0.6954	2.565	1.1083		100	100	100	75	100	100
	389			alanylisoleucine	LC/MS pos	37118			417358;5246008		1.39	1.22	0.48	0.65	1.35		0.5068	0.997	0.5845	0.5549	0.3934	0.7401	0.6364	0.7584	0.571	0.9987		2.4469	1.1226	0.5422	0.7334	3.3956	1.3734		100	100	100	100	100	100
	390			alanylleucine	LC/MS pos	37093			259583		1.26	1.15	0.46	0.59	1.29		0.6003	0.997	0.6403	0.5668	0.4867	0.7781	0.6854	0.7589	0.5929	0.9987		2.037	1.0117	0.4666	0.6003	2.5662	1.167		100	100	100	100	100	100
	393			alanylphenylalanine	LC/MS pos	38679			2080		1.65	1.11	0.49	0.71	1.46		0.2991	0.997	0.7135	0.5668	0.628	0.8463	0.8848	0.8202	0.5495	0.9987		1.2709	1.0575	0.5157	0.7504	2.0987	1.1753		100	100	100	100	100	100
	396			alanylthreonine	LC/MS neg	37085			426318		1.28	1.39	0.75	1.01	1.36		0.6171	0.997	0.3463	0.4711	0.735	0.9008	0.7643	0.7773	0.386	0.9987		2.4844	0.8548	0.6378	0.8643	3.192	1.1849		100	100	100	100	100	100
	399			alanylvaline	LC/MS neg	37084			137276		1.16	1.03	0.67	0.65	0.97		0.547	0.997	0.7393	0.5692	0.5572	0.7961	0.5427	0.7521	0.9987	0.9987		1.7713	1.0519	0.7088	0.6855	2.0483	1.0812		100	100	100	100	100	100
	403			alpha-glutamylglutamate	LC/MS pos	22166	C01425	HMDB28818	439500		1.23	1.35	1	1	1		0.4838	0.997	0.1681	0.3587	0.9237	0.9226	0.8535	0.815	0.9242	0.9987		1.2323	0.8806	0.8821	0.8805	1.5192	1.1922		100	100	100	100	100	100
	408			alpha-glutamyltyrosine	LC/MS pos	40033			351830		1.17	0.98	0.63	0.66	1.06		0.4723	0.997	0.8529	0.5909	0.3745	0.7401	0.4673	0.7363	0.6936	0.9987		1.4348	1.2535	0.7836	0.8328	1.6737	1.2338		100	100	100	100	100	100
	426			asparagylisoleucine	LC/MS pos	42976					1.1	1.32	1.15	1.07	0.93		0.8524	0.997	0.3447	0.4711	0.7074	0.8909	0.5708	0.7521	0.8744	0.9987		1.1242	0.8351	0.9631	0.8916	1.2335	1.0991		100	75	100	100	75	100
	427			asparagylleucine	LC/MS pos	42980					1.13	1.43	0.97	1.02	1.06		0.5437	0.997	0.2636	0.4336	0.912	0.9208	0.7462	0.7773	0.7748	0.9987		1.3471	0.8812	0.8546	0.9017	1.5187	1.2645		100	100	100	100	100	100
	428			asparagylvaline	LC/MS pos	42028					0.95	1.04	0.85	0.86	1.01		0.8057	0.997	0.712	0.5668	0.3206	0.6858	0.3495	0.6991	0.9828	0.9987		1.2564	1.0183	0.8685	0.8742	1.1983	1.0554		100	100	100	100	100	100
	430			aspartate-glutamate	LC/MS pos	37461			4130574		1.27	1.22	0.88	0.91	1.04		0.7605	0.997	0.2769	0.4437	0.5956	0.8252	0.6562	0.7584	0.9727	0.9987		1.1358	0.8798	0.774	0.803	1.4383	1.075		100	100	100	100	100	100
	434			aspartylleucine	LC/MS pos	40068			332962		1.25	1.35	0.85	0.96	1.14		0.5173	0.997	0.1628	0.3544	0.5047	0.7781	0.6757	0.7589	0.8054	0.9987		1.152	0.8773	0.7454	0.8464	1.4362	1.1827		100	100	100	100	100	100
	436			aspartylphenylalanine	LC/MS pos	22175		HMDB00706	93078		1.24	1.39	0.86	0.89	1.03		0.5502	0.997	0.2451	0.4135	0.543	0.7893	0.6159	0.7584	0.9157	0.9987		1.3049	0.9061	0.779	0.8054	1.6128	1.2589		100	100	100	100	100	100
	437			aspartyltryptophan	LC/MS pos	41481			9948926		1.37	1.42	0.72	0.85	1.18		0.2675	0.997	0.2078	0.3765	0.4099	0.7456	0.5709	0.7521	0.8096	0.9987		1.0755	0.8605	0.6233	0.7355	1.4729	1.2219		100	100	100	100	100	100
	456			glutamine-glutamate	LC/MS pos	43025					0.94	0.87	0.92	0.84	0.91		0.666	0.997	0.9232	0.6121	0.8462	0.9208	0.9765	0.8318	0.6503	0.9987		1.551	1.1114	1.027	0.9391	1.4612	0.9719		100	100	100	100	100	100
	469			glycylglycine	GC/MS	21030	C02037	HMDB11733	1548897;11163		1.01	1.17	1.35	1.12	0.83		0.9901	0.9985	0.6333	0.5668	0.065	0.4371	0.5679	0.7521	0.2723	0.9987		1.1518	0.9621	1.2987	1.0784	1.1646	1.1255		100	100	100	100	100	100
	471			glycylisoleucine	LC/MS pos	36659					1.05	1.02	0.65	0.67	1.03		0.8638	0.997	0.9494	0.6162	0.1984	0.6213	0.2141	0.5868	0.6801	0.9987		1.7356	1.2059	0.7843	0.8103	1.819	1.2271		100	100	100	100	100	100
	472			glycylleucine	LC/MS pos	34398	C02155	HMDB00759	92843;1548899		0.83	1.04	0.87	0.76	0.87		0.7801	0.997	0.7998	0.5822	0.6741	0.8626	0.3778	0.7089	0.5457	0.9987		1.9274	1.0063	0.8724	0.7601	1.6058	1.0472		100	100	100	100	100	100
	475			glycylphenylalanine	LC/MS neg	33954			1549344;92953		0.92	1.07	0.87	0.93	1.07		0.8748	0.997	0.8317	0.5897	0.614	0.8463	0.7588	0.7773	0.8294	0.9987		1.6055	0.9796	0.8505	0.9088	1.4775	1.0439		100	100	100	100	100	100
	476			glycylproline	LC/MS pos	22171		HMDB00721	3013625;6993386		1.03	1.18	0.67	0.81	1.21		0.861	0.997	0.5633	0.5549	0.0969	0.5067	0.3349	0.6991	0.602	0.9987		1.4784	1.1141	0.7473	0.9005	1.5294	1.3109		100	100	100	100	100	100
	480			glycyltryptophan	LC/MS pos	38151			1551340;92181		1.11	1.38	0.79	1	1.26		0.6317	0.997	0.3056	0.4479	0.8456	0.9208	0.735	0.7773	0.3678	0.9987		1.1997	0.9036	0.717	0.9047	1.3273	1.2433		100	75	100	100	100	100
	482			glycylvaline	LC/MS pos	18357			2724807;6994979		0.93	1.07	0.99	0.82	0.83		0.7579	0.997	0.6856	0.5668	0.803	0.9183	0.1265	0.5071	0.4984	0.9987		1.5856	1.0516	1.0401	0.8666	1.4777	1.1206		100	100	100	100	100	100
	491			histidylleucine	LC/MS pos	40061			189008;6992010		1.23	1.18	0.88	0.99	1.13		0.6871	0.997	0.4839	0.5336	0.6534	0.8463	0.9363	0.8248	0.7065	0.9987		1.825	0.9382	0.8213	0.9285	2.249	1.1117		100	100	100	100	100	100
	500			isoleucylalanine	LC/MS pos	40046			5246009;5246010		1.08	1.43	1.03	0.96	0.94		0.7853	0.997	0.3707	0.4812	0.8948	0.9208	0.784	0.7834	0.8915	0.9987		1.5369	0.7963	0.8179	0.7661	1.6638	1.1423		100	100	100	100	100	100
	501			isoleucylarginine	LC/MS neg	40071			9900561		1.15	1.24	0.61	0.85	1.4		0.716	0.997	0.6017	0.5651	0.5474	0.7893	0.8171	0.799	0.7275	0.9987		2.4511	0.9417	0.5735	0.8003	2.8197	1.1687		100	75	100	75	100	100
	503			isoleucylaspartate	LC/MS neg	42982					1.16	1.64	1.53	1.48	0.96		0.7309	0.997	0.1907	0.3605	0.3953	0.7401	0.2617	0.6499	0.8913	0.9987		1.6784	0.7155	1.0941	1.0554	1.9455	1.1701		100	100	100	100	100	100
	504			isoleucylglutamate	LC/MS pos	40057					1.09	1.23	1.25	0.98	0.78		0.7673	0.997	0.4491	0.5336	0.7425	0.9008	0.7602	0.7773	0.9141	0.9987		1.3241	0.8038	1.0083	0.7903	1.4445	0.9908		100	100	100	100	100	100
	505			isoleucylglutamine	LC/MS pos	40019					1.18	1.24	0.91	0.81	0.89		0.6326	0.997	0.4994	0.5385	0.9699	0.9293	0.9431	0.8248	0.9754	0.9987		1.3926	1.0108	0.9243	0.8196	1.6469	1.258		100	100	100	100	100	100
	506			isoleucylglycine	LC/MS pos	40008			342532		1.15	1.11	1.02	0.94	0.91		0.707	0.997	0.671	0.5668	0.9157	0.9208	0.7873	0.7834	0.9009	0.9987		1.1022	0.8877	0.9075	0.83	1.2679	0.9892		100	100	100	100	100	100
	509			isoleucylisoleucine	LC/MS pos	36761					1.11	1.49	0.78	0.9	1.15		0.781	0.997	0.4672	0.5336	0.9458	0.9277	0.9966	0.8354	0.9304	0.9987		2.1021	0.9639	0.7487	0.8645	2.3285	1.4321		100	100	100	100	100	100
	510			isoleucylleucine	LC/MS pos	36760			11644431		1.17	1.43	0.82	0.79	0.96		0.6456	0.997	0.4954	0.5385	0.9694	0.9293	0.9187	0.8226	0.9438	0.9987		2.0829	1.2655	1.0376	0.9967	2.4322	1.8065		100	100	100	100	100	100
	511			isoleucylmethionine	LC/MS pos	40058					1.09	1.31	0.64	0.72	1.11		0.6751	0.997	0.6192	0.5668	0.7173	0.8963	0.6014	0.7584	0.8372	0.9987		1.8145	1.1063	0.7135	0.793	1.979	1.4441		100	75	75	50	100	100
	512			isoleucylphenylalanine	LC/MS pos	40067			435728		1.03	1.29	0.58	0.78	1.34		0.7797	0.997	0.6937	0.5668	0.6362	0.8463	0.6224	0.7584	0.927	0.9987		1.8277	0.9434	0.5489	0.733	1.8833	1.2209		100	75	75	50	100	100
	514			isoleucylserine	LC/MS pos	40012					1.12	1.25	0.88	0.93	1.05		0.8017	0.997	0.4634	0.5336	0.9034	0.9208	0.9096	0.8226	0.7956	0.9987		1.5005	1.0546	0.9299	0.9769	1.6779	1.3193		100	100	100	100	100	100
	515			isoleucylthreonine	LC/MS neg	42968					1.1	1.13	0.95	1.01	1.07		0.8093	0.997	0.5331	0.5482	0.8286	0.9208	0.8224	0.7992	0.6811	0.9987		1.1894	0.9133	0.8655	0.9229	1.3096	1.0353		100	100	100	100	100	100
	516			isoleucyltryptophan	LC/MS pos	40079			9797038		1.19	1.53	1.1	0.94	0.85		0.7387	0.997	0.5833	0.5549	0.9345	0.9277	0.7649	0.7773	0.7085	0.9987		1.2274	0.707	0.7765	0.6638	1.4639	1.0835		100	75	100	50	100	100
	517			isoleucyltyrosine	LC/MS pos	40073			342468		1.1	1.09	0.41	0.6	1.46		0.7604	0.997	0.6996	0.5668	0.4529	0.7781	0.6763	0.7589	0.6235	0.9987		2.2686	1.4054	0.5813	0.8485	2.4854	1.5307		100	75	100	100	100	100
	518			isoleucylvaline	LC/MS pos	40049			5246011;435949		1.12	1.57	1.05	0.93	0.89		0.7516	0.997	0.4053	0.5062	0.9593	0.9293	0.9179	0.8226	0.9638	0.9987		1.7783	0.9122	0.9536	0.8459	1.9865	1.4326		100	100	100	100	100	100
	519			leucylalanine	LC/MS pos	40010			259321		1.41	1.22	0.42	0.66	1.56		0.4798	0.997	0.5592	0.5549	0.4785	0.7781	0.7757	0.7834	0.464	0.9987		1.6988	0.987	0.4189	0.6525	2.4008	1.2011		100	100	100	100	100	100
	521			leucylasparagine	LC/MS pos	40052			4128305		1.2	1.36	0.55	0.66	1.21		0.5528	0.997	0.5046	0.541	0.6795	0.8661	0.7566	0.7773	0.8859	0.9987		2.3033	1.2354	0.6771	0.8177	2.7705	1.6815		100	100	100	100	100	100
	523			leucylglutamate	LC/MS pos	40021			5259589;5259590		1.17	1.4	0.84	0.81	0.96		0.6481	0.997	0.5133	0.5476	0.9984	0.9356	0.9449	0.8248	0.9386	0.9987		2.0538	1.0192	0.8603	0.8271	2.3938	1.4238		100	100	100	100	100	100
	524			leucylglycine	LC/MS pos	40045			79070		0.98	1.21	0.77	0.81	1.05		0.9639	0.997	0.4997	0.5385	0.8704	0.9208	0.9982	0.8354	0.8279	0.9987		1.58	0.9584	0.7382	0.7738	1.5456	1.1611		100	100	100	100	100	100
	525			leucylhistidine	LC/MS neg	40077			341684		1.02	0.93	1.02	0.89	0.87		0.9847	0.997	0.9194	0.6121	0.9057	0.9208	0.9317	0.8248	0.8039	0.9987		1.1086	1.0074	1.0311	0.8937	1.1265	0.9396		100	100	100	100	100	100
	526			leucylisoleucine	LC/MS pos	36757					1.66	1.42	0.55	0.67	1.21		0.5887	0.997	0.618	0.5668	0.5934	0.8252	0.6013	0.7584	0.9267	0.9987		3.0926	1.286	0.71	0.8605	5.1221	1.8309		100	75	100	100	100	100
	527			leucylleucine	LC/MS pos	36756	C11332		76807;6992072		1.54	1.17	0.43	0.55	1.27		0.5407	0.997	0.7002	0.5668	0.3982	0.7401	0.4793	0.7363	0.9118	0.9987		2.2198	1.3247	0.5748	0.7286	3.4075	1.5532		100	100	100	100	100	100
	529			leucylphenylalanine	LC/MS neg	40026			259325		1.31	1.29	0.55	0.62	1.13		0.6061	0.997	0.5506	0.5549	0.8454	0.9208	0.8167	0.799	0.9538	0.9987		2.1292	1.2851	0.7008	0.7954	2.7808	1.6603		100	100	100	100	100	100
	531			leucylserine	LC/MS pos	40048			3621685		1.3	1.14	0.36	0.56	1.53		0.5809	0.997	0.6927	0.5668	0.3847	0.7401	0.6273	0.7584	0.5256	0.9987		1.7935	1.3267	0.4816	0.7381	2.3396	1.5171		100	100	100	100	100	100
	532			leucylthreonine	LC/MS neg	42969					1.88	2.65	0.44	0.44	1		0.4685	0.997	0.4223	0.5141	0.391	0.7401	0.391	0.7089				0.9075	0.3092	0.1357	0.1357	1.706	0.8198		50	25	25	0	75	50
	533			leucyltryptophan	LC/MS pos	40034			329275		1.8	1.36	0.46	0.72	1.59		0.3787	0.997	0.832	0.5897	0.159	0.589	0.5191	0.7521	0.4451	0.9987		1.4327	0.9413	0.4284	0.6813	2.5758	1.284		75	75	25	75	100	75
	551			lysylvaline	LC/MS pos	42099			140709		1.45	1.13	0.43	0.64	1.46		0.5611	0.997	0.8634	0.5944	0.1932	0.6213	0.4766	0.7363	0.3993	0.9987		1.7152	1.328	0.577	0.8444	2.4925	1.497		100	75	100	100	100	100
	552			methionylalanine	LC/MS neg	40685					1.71	0.98	0.33	0.48	1.44		0.2944	0.997	0.9048	0.6098	0.108	0.5202	0.234	0.6053	0.4952	0.9987		1.3507	0.916	0.303	0.4369	2.3134	0.8946		75	75	100	75	100	100
	556			methionylglutamate	LC/MS neg	40693					1.05	1.25	1.04	0.82	0.79		0.8156	0.997	0.5342	0.5482	0.9578	0.9293	0.8416	0.8064	0.7904	0.9987		2.4618	0.9055	0.9378	0.7386	2.5819	1.1312		100	75	100	75	100	100
	558			methionylglycine	LC/MS neg	40717			259185		1.12	1.07	0.77	0.82	1.07		0.7508	0.997	0.8376	0.5897	0.5146	0.7781	0.5504	0.7521	0.9779	0.9987		1.1422	1.0184	0.7819	0.8359	1.2783	1.0902		100	100	100	100	100	100
	561			methionylleucine	LC/MS pos	40023			3425788		1.57	1.38	0.47	0.76	1.64		0.5239	0.997	0.6219	0.5668	0.4041	0.7401	0.6624	0.7584	0.7304	0.9987		2.4015	1.1975	0.5571	0.913	3.7784	1.6489		75	75	75	75	100	100
	565			methionylserine	LC/MS neg	40657			4448381		1.58	0.98	0.48	0.56	1.16		0.3633	0.997	0.962	0.6207	0.1761	0.6034	0.2889	0.6738	0.5624	0.9987		1.4421	1.1958	0.5723	0.6645	2.2829	1.1774		100	100	100	100	100	100
	567			methionylthreonine	LC/MS neg	40679					1.47	1.29	0.38	0.6	1.6		0.4051	0.997	0.6767	0.5668	0.2847	0.6653	0.5217	0.7521	0.6654	0.9987		1.5645	1.168	0.4408	0.7064	2.2975	1.5018		75	75	75	75	100	100
	572			phenylalanylalanine	LC/MS pos	41374			6993123;5488196		1.32	0.96	0.52	0.72	1.38		0.5296	0.997	0.9016	0.6098	0.2484	0.6384	0.5655	0.7521	0.4078	0.9987		1.8076	1.1212	0.5789	0.8017	2.3916	1.0785		100	100	100	100	100	100
	574			phenylalanylaspartate	LC/MS pos	41419			335051		0.93	0.99	1.04	0.87	0.84		0.6866	0.997	0.9944	0.6359	0.8186	0.9184	0.562	0.7521	0.9004	0.9987		1.3695	0.8556	0.8941	0.7479	1.2679	0.8457		100	100	100	100	100	100
	575			phenylalanylglutamate	LC/MS neg	41432			4422358		1.21	1.37	0.57	0.68	1.21		0.6889	0.997	0.8511	0.5909	0.4909	0.7781	0.5509	0.7521	0.9427	0.9987		1.3715	0.7319	0.4142	0.4994	1.663	1.0053		100	75	50	50	100	75
	578			phenylalanylisoleucine	LC/MS pos	40069					1.56	1.06	0.65	0.8	1.23		0.3888	0.997	0.7042	0.5668	0.738	0.9008	0.9681	0.8318	0.5219	0.9987		1.6402	0.9625	0.6234	0.7653	2.5518	1.0244		100	75	100	100	100	100
	579			phenylalanylleucine	LC/MS neg	40192			4078229		1.29	0.97	0.4	0.55	1.36		0.5174	0.997	0.726	0.5668	0.4141	0.7456	0.6046	0.7584	0.577	0.9987		1.7417	1.1737	0.4722	0.6433	2.2528	1.1364		100	100	100	100	100	100
	580			phenylalanylmethionine	LC/MS neg	41436					1.42	1.05	0.47	0.64	1.38		0.3655	0.997	0.7223	0.5668	0.2134	0.6297	0.4182	0.725	0.6637	0.9987		1.1568	0.9152	0.4258	0.5876	1.6416	0.9585		75	75	100	75	100	100
	581			phenylalanylphenylalanine	LC/MS neg	38150			6993090;6993089		1.47	0.87	0.47	0.65	1.38		0.333	0.997	0.9412	0.616	0.3296	0.6892	0.6251	0.7584	0.2952	0.9987		1.3248	1.1554	0.5474	0.7529	1.9446	1.0037		100	75	100	100	100	100
	583			phenylalanylserine	LC/MS neg	40016			9859812		1.35	0.78	0.53	0.94	1.78		0.4978	0.997	0.904	0.6098	0.3117	0.6858	0.8649	0.8168	0.414	0.9987		1.146	1.2303	0.6491	1.1549	1.552	0.9588		100	100	100	100	100	100
	586			phenylalanylvaline	LC/MS pos	41393			4096934		1.34	1.12	0.58	0.66	1.14		0.4764	0.997	0.6528	0.5668	0.5742	0.8095	0.7077	0.7657	0.7	0.9987		1.5234	0.9904	0.5729	0.6557	2.0441	1.1046		100	100	100	100	100	100
	610			serylalanine	GC/MS	42049					0.69	1.18	0.94	0.87	0.93		0.615	0.997	0.4854	0.5336	0.9169	0.9208	0.6689	0.7589	0.6692	0.9987		1.8543	1.0246	0.9605	0.8954	1.2809	1.2106		100	100	100	100	100	100
	615			serylisoleucine*	LC/MS pos	40193					1.12	1.05	0.64	0.75	1.17		0.6627	0.997	0.6961	0.5668	0.6518	0.8463	0.8327	0.8029	0.6272	0.9987		1.7477	1.0129	0.6505	0.761	1.966	1.0633		100	100	100	100	100	100
	616			serylleucine	LC/MS pos	40066					0.98	1.05	0.51	0.63	1.22		0.837	0.997	0.6782	0.5668	0.4257	0.7491	0.6064	0.7584	0.6327	0.9987		1.7846	1.0983	0.563	0.687	1.7552	1.1549		100	100	100	100	100	100
	618			serylphenyalanine	LC/MS pos	40054					1.25	0.88	0.46	0.66	1.44		0.4799	0.997	0.8882	0.6076	0.4019	0.7401	0.7345	0.7773	0.4153	0.9987		1.2553	1.0959	0.5017	0.7204	1.5658	0.9629		100	100	100	100	100	100
	622			serylvaline	LC/MS neg	42058					1	0.97	0.66	0.79	1.2		0.8804	0.997	0.7396	0.5692	0.533	0.7852	0.7867	0.7834	0.6128	0.9987		1.4051	0.9734	0.6434	0.7699	1.3983	0.9445		100	100	100	100	100	100
	623			threonylalanine	LC/MS pos	42052					0.92	1.15	1.03	0.82	0.8		0.5322	0.997	0.4138	0.5086	0.8669	0.9208	0.2738	0.6602	0.6864	0.9987		1.4523	0.9432	0.9698	0.7727	1.3345	1.0892		100	100	100	100	100	100
	624			threonylarginine	LC/MS neg	42078			9900215		1.72	0.67	0.64	0.93	1.45		0.3338	0.997	0.926	0.6121	0.7548	0.9008	0.9823	0.8318	0.722	0.9987		1.156	0.943	0.6072	0.8777	1.9893	0.6336		100	100	75	50	100	100
	626			threonylglutamate	LC/MS pos	42067					1.38	1.25	1.26	1.11	0.88		0.266	0.997	0.3451	0.4711	0.4634	0.7781	0.5617	0.7521	0.7355	0.9987		1.3608	0.8637	1.0891	0.9613	1.8772	1.0798		100	100	100	100	100	100
	629			threonylisoleucine	LC/MS neg	42972					1.27	1.23	0.65	0.77	1.18		0.4864	0.997	0.5396	0.5511	0.8048	0.9183	0.9563	0.8318	0.7773	0.9987		1.5879	1.0846	0.7066	0.8358	2.0153	1.3301		100	100	100	100	100	100
	630			threonylleucine	LC/MS neg	40051			4420322		1.23	1.1	0.62	0.62	1		0.719	0.997	0.6278	0.5668	0.6353	0.8463	0.6941	0.7636	0.8277	0.9987		1.666	1.042	0.642	0.6437	2.0518	1.1429		100	100	100	100	100	100
	632			threonylphenylalanine	LC/MS pos	31530			4099799;4099798		1.45	0.99	0.43	0.51	1.18		0.3139	0.997	0.9055	0.6098	0.2336	0.6384	0.3361	0.6991	0.6568	0.9987		1.4616	1.3289	0.5758	0.6777	2.1126	1.3098		100	100	100	100	100	100
	635			threonylvaline	LC/MS pos	42011			416721;4278432		1.13	1.01	0.6	0.66	1.11		0.6963	0.997	0.7539	0.5737	0.4926	0.7781	0.5979	0.7584	0.7665	0.9987		1.367	1.0382	0.6178	0.6861	1.544	1.0526		100	100	100	100	100	100
	639			tryptophylaspartate	LC/MS pos	41480					1.18	0.8	1.06	0.85	0.8		0.4845	0.997	0.0504	0.2049	0.7847	0.9158	0.1812	0.5544	0.845	0.9987		1.1175	1.0879	1.1545	0.9237	1.3202	0.8729		100	100	100	100	100	100
	640			tryptophylglutamate	LC/MS neg	41401			3634442		1.12	0.91	0.84	0.86	1.03		0.5989	0.997	0.6161	0.5668	0.4901	0.7781	0.5197	0.7521	0.7146	0.9987		1.374	1.1486	0.9662	0.9922	1.5379	1.0423		100	100	100	100	100	100
	643			tryptophylleucine	LC/MS pos	40080			323786		1.57	1.04	0.56	0.5	0.9		0.4056	0.997	0.8106	0.5842	0.4723	0.7781	0.3067	0.6818	0.5255	0.9987		2.0896	1.3271	0.7405	0.6647	3.2728	1.3838		100	100	100	75	100	100
	651			tryptophylvaline	LC/MS neg	41447			7009658;7009657		1.25	1.17	0.76	0.72	0.94		0.5382	0.997	0.5828	0.5549	0.9822	0.9293	0.6633	0.7584	0.5513	0.9987		1.7501	0.8791	0.6716	0.6328	2.1818	1.0262		100	75	100	75	100	100
	652			tyrosylalanine	LC/MS pos	40018			5496455;7020632		1.21	0.86	0.62	0.84	1.36		0.641	0.997	0.7256	0.5668	0.231	0.6384	0.7031	0.7636	0.2494	0.9987		1.6574	1.1526	0.711	0.9641	2.0004	0.9874		100	100	100	100	100	100
	654			tyrosylglutamate	LC/MS neg	42953					1.22	1.19	1.6	1.24	0.78		0.3716	0.997	0.7963	0.5822	0.5438	0.7893	0.6493	0.7584	0.8155	0.9987		1.6022	0.7492	1.1969	0.9327	1.9595	0.8906		100	100	100	100	100	100
	656			tyrosylglycine	LC/MS pos	41375			259323		0.91	1.14	0.94	0.94	1		0.9395	0.997	0.5687	0.5549	0.9755	0.9293	0.912	0.8226	0.9102	0.9987		1.6307	0.8884	0.834	0.8315	1.4852	1.0135		100	100	100	100	100	100
	659			tyrosylleucine	LC/MS neg	40031			87071;7009561		1.52	1.07	0.69	0.79	1.15		0.3411	0.997	0.6926	0.5668	0.495	0.7781	0.6744	0.7589	0.7452	0.9987		1.5216	0.9561	0.6554	0.7512	2.3056	1.0218		100	100	100	100	100	100
	665			valylalanine	LC/MS pos	41518			334517		0.9	1.41	0.69	0.82	1.18		0.9639	0.997	0.397	0.5003	0.8088	0.9183	0.937	0.8248	0.828	0.9987		2.4119	1.0884	0.751	0.8889	2.1732	1.5386		100	100	100	100	100	100
	666			valylarginine	LC/MS pos	42072			4266827		1.37	0.9	0.25	0.67	2.69		0.9156	0.997	0.7942	0.5822	0.0672	0.4371	0.4884	0.7363	0.1817	0.9987		1.4608	0.9376	0.2328	0.6254	2.0038	0.8433		100	75	25	50	75	75
	667			valylasparagine	LC/MS neg	40727			7020200;7020201		1.04	1.16	0.66	0.74	1.12		0.8963	0.997	0.5241	0.5482	0.4938	0.7781	0.6557	0.7584	0.781	0.9987		1.662	0.953	0.6293	0.7034	1.7335	1.1072		100	100	75	75	100	100
	668			valylaspartate	LC/MS pos	40650			9964657		1.09	1.23	0.99	1	1.01		0.8242	0.997	0.4932	0.5385	0.9375	0.9277	0.7844	0.7834	0.8298	0.9987		1.3171	0.9251	0.917	0.9274	1.4291	1.1347		100	100	100	100	100	100
	669			valylglutamate	LC/MS pos	32454			7009623		1.05	1.02	0.78	0.72	0.92		0.9463	0.997	0.8507	0.5909	0.4741	0.7781	0.3393	0.6991	0.8774	0.9987		1.6278	1.2599	0.9884	0.9052	1.7164	1.2906		100	100	100	100	100	100
	670			valylglutamine	LC/MS pos	42079			5253209		0.89	1.37	0.84	0.87	1.04		0.9834	0.997	0.4359	0.5277	0.9809	0.9293	0.9937	0.8354	0.9678	0.9987		1.9374	0.882	0.7405	0.7672	1.7206	1.205		100	100	100	100	100	100
	671			valylglycine	LC/MS neg	40475			136487		1.14	1.05	0.95	0.9	0.95		0.7375	0.997	0.7309	0.5675	0.7518	0.9008	0.7461	0.7773	0.9316	0.9987		1.1403	0.9751	0.9217	0.8748	1.3021	1.0275		100	100	100	100	100	100
	672			valylhistidine	LC/MS neg	40680					1.08	1.2	0.94	0.98	1.04		0.7815	0.997	0.4598	0.5336	0.919	0.9208	0.8169	0.799	0.6978	0.9987		1.4285	0.9459	0.889	0.9282	1.5384	1.1389		100	100	100	100	100	100
	673			valylisoleucine	LC/MS pos	40050			5246012;5246013		1.29	1.23	0.44	0.6	1.35		0.5921	0.997	0.6422	0.5668	0.4988	0.7781	0.6193	0.7584	0.8391	0.9987		2.3216	1.3686	0.6062	0.8182	3.0004	1.6861		100	100	100	100	100	100
	674			valylleucine	LC/MS neg	39994			352039		1.11	1.18	0.49	0.57	1.16		0.7461	0.997	0.665	0.5668	0.623	0.8463	0.6057	0.7584	0.9557	0.9987		1.834	1.2618	0.617	0.7186	2.0387	1.4934		100	100	100	100	100	100
	675			valyllysine	LC/MS neg	41384			5253210		1.43	1.1	0.6	0.72	1.19		0.5365	0.997	0.7245	0.5668	0.3156	0.6858	0.519	0.7521	0.6418	0.9987		1.708	1.1712	0.7029	0.8394	2.4433	1.2886		100	100	100	100	100	100
	676			valylmethionine	LC/MS neg	40674			292427		1.49	1.32	0.42	0.59	1.41		0.485	0.997	0.5686	0.5549	0.4932	0.7781	0.6186	0.7584	0.8282	0.9987		1.9861	1.2983	0.5409	0.7651	2.9622	1.7158		100	75	100	100	100	100
	677			valylphenylalanine	LC/MS pos	40688			6993119;6993120		1.38	1.33	0.45	0.58	1.29		0.5258	0.997	0.6473	0.5668	0.5037	0.7781	0.5318	0.7521	0.9471	0.9987		2.562	1.409	0.6324	0.8127	3.5448	1.8678		100	100	100	100	100	100
	679			valylserine	LC/MS pos	40716			139506		1.01	1.16	0.6	0.84	1.39		0.8417	0.997	0.583	0.5549	0.4762	0.7781	0.8836	0.8202	0.451	0.9987		1.3973	1.008	0.6055	0.8421	1.4104	1.173		100	100	100	100	100	100
	681			valyltryptophan	LC/MS neg	40649			3360287		1.46	1.36	0.49	0.76	1.56		0.5657	0.997	0.7321	0.5675	0.5109	0.7781	0.6607	0.7584	0.8603	0.9987		1.414	0.9964	0.4837	0.7554	2.0581	1.3591		75	75	50	50	100	75
	682			valyltyrosine	LC/MS pos	40697			4065033		1.13	0.88	0.56	0.64	1.15		0.7015	0.997	0.9988	0.6368	0.5705	0.808	0.6544	0.7584	0.8704	0.9987		2.1761	1.4793	0.8226	0.9478	2.4543	1.2962		100	100	100	100	100	100
	683			valylvaline	LC/MS neg	40728			409682;4280382		1.13	1.36	0.65	0.77	1.18		0.731	0.997	0.4769	0.5336	0.7509	0.9008	0.8669	0.8168	0.8373	0.9987		2.018	1.0731	0.6982	0.8246	2.2788	1.4598		100	100	100	100	100	100
	699		Polypeptide	val-val-val	LC/MS neg	40658			235009		1.16	0.94	0.59	0.76	1.3		0.5644	0.997	0.8848	0.6072	0.1331	0.569	0.4255	0.725	0.4175	0.9987		1.5605	1.3472	0.7892	1.0265	1.8094	1.2636		100	100	100	100	100	100
	700			Ac-Ser-Asp-Lys-Pro-OH	LC/MS pos	40707			4409396		1.53	1.31	1.44	1.07	0.74		0.3724	0.997	0.2906	0.4441	0.5255	0.783	0.8637	0.8168	0.6215	0.9987		1.241	0.9274	1.3384	0.9954	1.8964	1.2153		100	100	100	100	100	100
	729	Carbohydrate	Glycolysis, Gluconeogenesis, and Pyruvate Metabolism	glucose	GC/MS	38507	C00031	HMDB00122	79025		0.88	0.7	1.65	3.59	2.18		0.8565	0.997	0.7853	0.5818	0.4923	0.7781	0.1041	0.4777	0.345	0.9987		2.7553	1.764	2.9115	6.3356	2.4375	1.2416		100	100	100	100	100	100
	730			glucose-6-phosphate (G6P)	GC/MS	31260	C00668	HMDB01401			1	1	3.92	2.22	0.57						0.391	0.7401	0.391	0.7089	0.813	0.9987		0.1504	0.1504	0.5897	0.3337	0.1504	0.1504		0	0	25	50	0	0
	731			glucose 1-phosphate	GC/MS	33755	C00103	HMDB01586	65533		1	1	1	1	1													0.5314	0.5314	0.5314	0.5314	0.5314	0.5314		0	0	0	0	0	0
	736			Isobar: fructose 1,6-diphosphate, glucose 1,6-diphosphate, myo-inositol 1,4 or 1,3-diphosphate	LC/MS neg	36984					1.21	1.08	1.56	1.48	0.95		0.4603	0.997	0.824	0.5897	0.0099	0.207	0.0311	0.3361	0.633	0.9987		1.0212	0.6875	1.0726	1.0194	1.2403	0.7397		100	100	100	100	100	100
	740			1,3-dihydroxyacetone	GC/MS	35963	C00184	HMDB01882	670		0.91	1.23	0.54	0.97	1.79		0.9643	0.997	0.4154	0.5086	0.1505	0.5748	0.985	0.8318	0.1476	0.9987		1.0421	1.131	0.6136	1.1013	0.9487	1.3927		100	100	75	75	100	100
	743			3-phosphoglycerate	GC/MS	1414	C00597	HMDB00807			0.88	2.28	1.22	2.03	1.66		0.7825	0.997	0.0895	0.2505	0.6442	0.8463	0.5297	0.7521	0.7008	0.9987		1.5719	0.7106	0.8694	1.4406	1.3885	1.6234		100	100	100	100	100	100
	745			pyruvate	GC/MS	599	C00022	HMDB00243	107735		1.17	0.96	0.43	1.01	2.35		0.6881	0.997	0.9695	0.6237	0.111	0.5202	0.6854	0.7589	0.1738	0.9987		1.0328	1.1781	0.5077	1.1906	1.2077	1.1317		100	100	100	100	100	100
	746			lactate	GC/MS	527	C00186	HMDB00190	612		1.08	0.94	0.78	0.88	1.12		0.6965	0.997	0.3572	0.4711	0.0218	0.2714	0.3041	0.6818	0.5233	0.9987		0.9239	1.1018	0.8641	0.9655	0.9948	1.0371		100	100	100	100	100	100
	749			glycerate	GC/MS	1572	C00258	HMDB00139	752		1.04	1.69	1.07	1.19	1.12		0.8867	0.997	0.115	0.2889	0.9903	0.9308	0.9211	0.8226	0.9249	0.9987		1.32	0.9511	1.0151	1.1344	1.3711	1.6045		100	100	100	100	100	100
	757		Pentose Phosphate Pathway	sedoheptulose-7-phosphate	GC/MS	35649	C05382	HMDB01068	616		0.67	0.93	0.4	0.81	1.99		0.5074	0.997	0.7872	0.5818	0.0362	0.3206	0.4456	0.7363	0.2732	0.9987		1.1542	1.9385	0.784	1.5606	0.77	1.7976		100	100	100	100	100	100
	761		Pentose Metabolism	ribulose	GC/MS	35855	C00309	HMDB00621	79021		1.3	2.97	1.21	1.33	1.1		0.5549	0.997	0.0567	0.2142	0.645	0.8463	0.9222	0.8226	0.8007	0.9987		0.9453	0.7434	0.9006	0.9899	1.2267	2.2072		100	100	100	75	100	100
	763			ribose	GC/MS	12080	C00121	HMDB00283	5311110		1.01	4.61	1.05	2.21	2.1		0.8624	0.997	0.0084	0.0824	0.9129	0.9208	0.1372	0.5204	0.1616	0.9987		1.1857	0.6939	0.7278	1.5308	1.1956	3.1975		100	75	75	100	100	100
	774			threitol	GC/MS	35854	C16884	HMDB04136	169019		1.3	0.59	1.12	0.67	0.59		0.4126	0.997	0.1946	0.3616	0.55	0.7894	0.2765	0.6613	0.2066	0.9987		0.6817	1.2431	1.3964	0.8296	0.8881	0.7372		75	100	100	75	100	75
	798		Disaccharides and Oligosaccharides	lactose	GC/MS	567	C00243	HMDB00186	6134		1.19	1.2	1.04	1.25	1.21		0.2509	0.997	0.6774	0.5668	0.711	0.8919	0.4634	0.7363	0.5171	0.9987		0.8306	1.0826	1.1207	1.3577	0.9908	1.2964		100	100	100	100	100	100
	830		Fructose, Mannose and Galactose Metabolism	fructose	GC/MS	31266	C00095	HMDB00660	5984		0.86	0.76	0.56	0.63	1.12		0.4253	0.997	0.4784	0.5336	0.3014	0.6818	0.3704	0.7089	0.9403	0.9987		1.0205	3.7055	2.0919	2.3372	0.8758	2.7993		100	100	100	100	100	100
	833			sorbitol	GC/MS	15053	C00794	HMDB00247	107428		1.08	0.9	0.63	0.55	0.87		0.8289	0.997	0.4065	0.5062	0.2852	0.6653	0.2308	0.6025	0.938	0.9987		0.4188	2.3804	1.4912	1.3008	0.4529	2.1337		75	100	75	50	75	75
	845			galactose	GC/MS	12055	C01582	HMDB00143	3037556		1.2	1.82	1.49	1.54	1.03		0.8712	0.997	0.1759	0.3604	0.7356	0.9008	0.8352	0.8029	0.9438	0.9987		1.9791	0.8558	1.2765	1.3184	2.3835	1.5545		100	100	100	75	100	100
	861		Nucleotide Sugar	UDP-glucuronate	LC/MS neg	2763	C00167	HMDB00935	17473		1.14	0.77	0.83	0.82	1		0.4795	0.997	0.0054	0.078	0.1127	0.5202	0.1714	0.5544	0.9372	0.9987		0.92	1.1085	0.9146	0.911	1.05	0.8536		100	100	100	100	100	100
	867			Isobar: UDP-acetylglucosamine, UDP-acetylgalactosamine	LC/MS neg	38673					1.18	0.78	1	0.84	0.84		0.3846	0.997	0.1217	0.2914	0.9358	0.9277	0.1294	0.5116	0.2058	0.9987		0.7692	1.1085	1.1086	0.9267	0.9083	0.8639		100	100	100	100	100	100
	881		Aminosugar Metabolism	N-acetylglucosamine 6-phosphate	GC/MS	15107	C00357	HMDB02817	10040501		1.05	0.73	0.99	0.94	0.94		0.6784	0.997	0.0623	0.2166	0.856	0.9208	0.6818	0.7589	0.8703	0.9987		0.9805	1.2449	1.2334	1.1644	1.0288	0.9074		100	100	100	100	100	100
	888			N-acetylneuraminate	GC/MS	1592	C00270	HMDB00230			1.15	1.24	1.38	1.26	0.91		0.7755	0.997	0.1776	0.3604	0.1638	0.5976	0.5588	0.7521	0.6623	0.9987		1.0912	0.9057	1.2473	1.14	1.2541	1.1242		100	100	100	100	100	100
	900			erythronate*	GC/MS	33477		HMDB00613	2781043		0.97	0.66	0.51	0.45	0.89		0.7582	0.997	0.0064	0.0802	0.0031	0.1226	0.0131	0.2329	0.4811	0.9987		1.0277	1.6307	0.8293	0.7389	0.9974	1.0706		100	100	100	100	100	100
	906	Energy	TCA Cycle	citrate	GC/MS	1564	C00158	HMDB00094	311		0.62	0.22	1.11	0.43	0.39		0.3327	0.997	0.0022	0.06	0.5177	0.7781	0.0281	0.3327	0.0053	0.8965		1.3583	3.2343	3.5784	1.3878	0.8355	0.7065		100	100	100	100	100	100
	914			succinate	GC/MS	1437	C00042	HMDB00254	1110		1.38	1.98	1.06	1.39	1.31		0.662	0.997	0.3179	0.4506	0.8178	0.9184	0.9218	0.8226	0.7868	0.9987		2.62	1.5203	1.6159	2.1167	3.6238	3.0116		100	100	100	100	100	100
	915			fumarate	GC/MS	1643	C00122	HMDB00134			0.98	1.02	0.97	0.96	0.99		0.9253	0.997	0.9146	0.6121	0.878	0.9208	0.7509	0.7773	0.7929	0.9987		1.0045	0.9696	0.9449	0.9352	0.9887	0.9893		100	100	100	100	100	100
	916			malate	GC/MS	1303	C00149	HMDB00156	525		0.93	0.72	0.66	0.68	1.02		0.9029	0.997	0.2464	0.4135	0.0751	0.4513	0.1358	0.5204	0.9669	0.9987		0.6779	1.2315	0.8174	0.835	0.632	0.8857		100	100	100	100	100	100
	926		Oxidative Phosphorylation	pyrophosphate (PPi)	GC/MS	2078	C00013	HMDB00250	644102		1.47	1.24	1.26	1.13	0.9		0.3239	0.997	0.6477	0.5668	0.9483	0.9277	0.9715	0.8318	0.9761	0.9987		1.1082	0.9015	1.1326	1.0178	1.6287	1.1208		100	100	100	100	100	100
	927			phosphate	GC/MS	11438	C00009	HMDB01429	1061		1.07	0.87	0.95	0.99	1.03		0.6534	0.997	0.0427	0.1842	0.2325	0.6384	0.8006	0.791	0.824	0.9987		0.9218	1.0706	1.0207	1.0561	0.9835	0.9274		100	100	100	100	100	100
	931	Lipid	Medium Chain Fatty Acid	caprylate (8:0)	LC/MS neg	32492	C06423	HMDB00482	379		0.82	0.9	0.55	0.47	0.86		0.8424	0.997	0.7726	0.5781	0.1494	0.5748	0.0739	0.4203	0.784	0.9987		1.3612	1.1981	0.6604	0.5653	1.1184	1.0763		75	100	50	50	75	100
	933			caprate (10:0)	LC/MS neg	1642	C01571	HMDB00511	2969		1.11	0.67	0.86	0.73	0.85		0.8417	0.997	0.0553	0.2142	0.2341	0.6384	0.0727	0.4203	0.2621	0.9987		0.8594	1.293	1.116	0.9497	0.9497	0.869		100	100	100	100	100	100
	936			laurate (12:0)	LC/MS neg	1645	C02679	HMDB00638	3893		1.08	0.74	0.94	0.87	0.92		0.7424	0.997	0.0403	0.1842	0.4811	0.7781	0.1028	0.4777	0.4698	0.9987		0.8937	1.1543	1.089	1.0031	0.9643	0.8527		100	100	100	100	100	100
	937			5-dodecenoate (12:1n7)	LC/MS neg	33968		HMDB00529	5312378		1.01	0.58	0.7	0.62	0.89		0.8338	0.997	0.0082	0.0824	0.0181	0.262	0.0082	0.2255	0.2626	0.9987		0.6349	1.7026	1.184	1.0517	0.639	0.9833		100	100	100	100	100	100
	939		Long Chain Fatty Acid	myristate (14:0)	LC/MS neg	1365	C06424	HMDB00806	11005		0.95	0.75	0.83	0.76	0.92		0.7158	0.997	0.0702	0.2257	0.1951	0.6213	0.0795	0.4348	0.6357	0.9987		0.986	1.2525	1.0399	0.9546	0.9382	0.9435		100	100	100	100	100	100
	940			myristoleate (14:1n5)	LC/MS neg	32418	C08322	HMDB02000	5281119		1.1	0.69	0.85	0.85	1		0.5267	0.997	0.042	0.1842	0.2336	0.6384	0.1109	0.493	0.9278	0.9987		0.8454	1.2583	1.0687	1.0686	0.9315	0.8717		100	100	100	100	100	100
	941			pentadecanoate (15:0)	LC/MS neg	1361	C16537	HMDB00826	13849		0.87	0.68	0.88	0.83	0.94		0.3483	0.997	0.0319	0.1595	0.3221	0.6858	0.1792	0.5544	0.6503	0.9987		1.0785	1.2256	1.082	1.0158	0.9353	0.8392		100	100	100	100	100	100
	942			palmitate (16:0)	LC/MS neg	1336	C00249	HMDB00220	985		1	0.88	0.89	0.89	1		0.949	0.997	0.1674	0.3587	0.2376	0.6384	0.2528	0.6424	0.9835	0.9987		0.9962	1.1064	0.9852	0.9832	0.9926	0.9687		100	100	100	100	100	100
	943			palmitoleate (16:1n7)	LC/MS neg	33447	C08362	HMDB03229	445638		1.05	0.86	0.82	0.81	0.98		0.827	0.997	0.3096	0.45	0.2813	0.6653	0.1744	0.5544	0.9791	0.9987		0.9952	1.2026	0.9837	0.9682	1.0409	1.0347		100	100	100	100	100	100
	945			margarate (17:0)	LC/MS neg	1121		HMDB02259	10465		0.98	0.79	1.02	0.91	0.9		0.8841	0.997	0.1055	0.2889	0.944	0.9277	0.3458	0.6991	0.603	0.9987		0.9417	1.1288	1.1461	1.0264	0.9229	0.8949		100	100	100	100	100	100
	946			10-heptadecenoate (17:1n7)	LC/MS neg	33971			5312435		1.08	0.87	0.84	0.89	1.06		0.6302	0.997	0.3112	0.45	0.3186	0.6858	0.3894	0.7089	0.7441	0.9987		0.9074	1.1616	0.9733	1.0299	0.9787	1.008		100	100	100	100	100	100
	947			stearate (18:0)	LC/MS neg	1358	C01530	HMDB00827	5281		1.05	0.89	0.97	0.98	1.01		0.8053	0.997	0.2885	0.4441	0.7056	0.8909	0.7588	0.7773	0.9584	0.9987		0.948	1.0908	1.058	1.065	0.9942	0.9712		100	100	100	100	100	100
	949			oleate (18:1n9)	GC/MS	1359	C00712	HMDB00207	445639		0.96	0.92	0.92	1.05	1.14		0.7712	0.997	0.3523	0.4711	0.46	0.7781	0.9398	0.8248	0.5765	0.9987		0.9489	1.093	1.0013	1.1432	0.9148	1.0031		100	100	100	100	100	100
	951			cis-vaccenate (18:1n7)	GC/MS	33970	C08367	HMDB03231	5282761		0.94	0.95	0.79	0.87	1.11		0.6568	0.997	0.7556	0.5737	0.2115	0.6297	0.4652	0.7363	0.6611	0.9987		0.9926	1.1733	0.9253	1.0229	0.9345	1.1105		100	100	100	100	100	100
	974		Polyunsaturated Fatty Acid (n3 and n6)	eicosapentaenoate (EPA; 20:5n3)	LC/MS neg	18467	C06428	HMDB01999	446284		0.99	0.73	1	0.83	0.83		0.824	0.997	0.0685	0.2238	0.7583	0.9016	0.0443	0.3608	0.6535	0.9987		0.9409	1.3446	1.3416	1.1119	0.9281	0.9832		100	100	100	100	100	100
	975			docosapentaenoate (n3 DPA; 22:5n3)	LC/MS neg	32504	C16513	HMDB01976			1.14	0.8	0.92	0.85	0.92		0.5257	0.997	0.1815	0.3604	0.5619	0.7993	0.1644	0.5544	0.9478	0.9987		0.9447	1.2617	1.1668	1.0752	1.0754	1.0129		100	100	100	100	100	100
	976			docosahexaenoate (DHA; 22:6n3)	LC/MS neg	19323	C06429	HMDB02183	445580		1.06	0.72	1	0.9	0.9		0.6814	0.997	0.061	0.2166	0.8054	0.9183	0.0965	0.4718	0.8253	0.9987		0.9086	1.3018	1.3079	1.1768	0.9636	0.9364		100	100	100	100	100	100
	980			linoleate (18:2n6)	LC/MS neg	1105	C01595	HMDB00673	5280450		1.02	0.8	0.79	0.8	1		0.8425	0.997	0.1925	0.3607	0.2568	0.6495	0.2216	0.5946	0.9408	0.9987		0.9881	1.3051	1.0358	1.0384	1.0115	1.0465		100	100	100	100	100	100
	984			dihomo-linolenate (20:3n3 or n6)	LC/MS neg	35718	C03242	HMDB02925	5280581		1.13	0.84	1.1	1.09	0.99		0.5436	0.997	0.2397	0.4132	0.9661	0.9293	0.7524	0.7773	0.8922	0.9987		0.9502	1.0971	1.2049	1.1906	1.073	0.9192		100	100	100	100	100	100
	985			arachidonate (20:4n6)	LC/MS neg	1110	C00219	HMDB01043	444899		0.98	0.72	1	0.83	0.83		0.9565	0.997	0.0426	0.1842	0.7985	0.9183	0.0994	0.4718	0.5292	0.9987		1.0214	1.3551	1.3554	1.1243	1.0012	0.9761		100	100	100	100	100	100
	986			adrenate (22:4n6)	LC/MS neg	32980	C16527	HMDB02226	5497181		1.21	0.96	0.98	0.72	0.73		0.4818	0.997	0.6917	0.5668	0.7771	0.9122	0.1224	0.5054	0.2783	0.9987		0.8601	1.162	1.1408	0.8378	1.0434	1.1139		100	100	100	100	100	100
	987			docosapentaenoate (n6 DPA; 22:5n6)	LC/MS neg	37478	C16513	HMDB13123	6441454		1.03	0.8	1.03	1.06	1.02		0.9477	0.997	0.2475	0.4135	0.9651	0.9293	0.9057	0.8226	0.9484	0.9987		0.9955	1.1672	1.2058	1.2335	1.0212	0.9286		100	100	100	100	100	100
	988			docosadienoate (22:2n6)	LC/MS neg	32415	C16533		5282807		1.02	1.09	0.67	0.61	0.92		0.9057	0.997	0.9334	0.6151	0.2012	0.6213	0.0566	0.3835	0.8994	0.9987		1.1289	1.4703	0.9782	0.9021	1.1537	1.6048		100	100	100	100	100	100
	989			dihomo-linoleate (20:2n6)	LC/MS neg	17805	C16525	HMDB05060	6439848		1.22	1	0.85	0.76	0.88		0.3314	0.997	0.7975	0.5822	0.4278	0.7491	0.1651	0.5544	0.8333	0.9987		0.8974	1.2614	1.0773	0.9526	1.0909	1.2567		100	100	100	100	100	100
	1030		Fatty Acid, Branched	13-methylmyristic acid	LC/MS neg	38293			151014		0.95	0.82	0.86	0.85	0.99		0.7518	0.997	0.2265	0.3968	0.2861	0.6653	0.3215	0.6991	0.885	0.9987		1.0584	1.214	1.0433	1.0311	1.007	1.0012		100	100	100	100	100	100
	1033			15-methylpalmitate (isobar with 2-methylpalmitate)	LC/MS neg	38768					1.03	0.9	0.85	0.81	0.94		0.9152	0.997	0.4428	0.5331	0.2792	0.6653	0.1807	0.5544	0.7909	0.9987		0.957	1.1486	0.9807	0.9263	0.9833	1.0298		100	100	100	100	100	100
	1056		Fatty Acid, Dicarboxylate	azelate (nonanedioate)	LC/MS neg	18362	C08261	HMDB00784	2266		0.79	1.04	0.45	0.49	1.1		0.6323	0.997	0.953	0.6167	0.0559	0.4167	0.1137	0.4978	0.9863	0.9987		2.1875	1.5197	0.6809	0.7488	1.7328	1.5753		100	100	100	100	100	100
	1058			undecanedioate	LC/MS neg	35671		HMDB00888	15816		0.75	1.25	0.38	0.56	1.46		0.4889	0.997	0.4791	0.5336	0.0581	0.4167	0.2165	0.5868	0.5581	0.9987		2.094	1.3	0.5	0.7309	1.5704	1.6209		100	100	100	100	100	100
	1059			1,11-undecanedicarboxylate	LC/MS neg	43027		HMDB02327	10458		0.91	1.05	0.62	0.56	0.9		0.8502	0.997	0.6898	0.5668	0.1108	0.5202	0.2094	0.5868	0.5159	0.9987		1.7309	1.216	0.754	0.68	1.5665	1.2741		100	100	100	75	100	100
	1107		Fatty Alcohol, Long Chain	1-octadecanol	GC/MS	21128	D01924	HMDB02350	8221		0.82	0.71	1.27	1.3	1.03		0.3042	0.997	0.1527	0.3357	0.3039	0.6818	0.4233	0.725	0.9871	0.9987		0.8629	1.3062	1.6577	1.7023	0.7047	0.9216		100	100	100	100	100	100
	1113		Fatty Acid Metabolism	acetyl CoA	LC/MS neg	32484	C00024	HMDB01206	444493		0.59	1.19	1.43	0.87	0.61		0.8006	0.997	0.4824	0.5336	0.4016	0.7401	0.391	0.7089	0.2369	0.9987		1.7092	0.645	0.9237	0.56	1.0121	0.7669		25	25	50	0	50	50
	1124		Fatty Acid Metabolism (also BCAA Metabolism)	butyrylcarnitine	LC/MS pos	32412	C02862	HDMB02013	439829		0.82	0.79	0.46	0.83	1.79		0.4205	0.997	0.0579	0.2142	0.0029	0.1226	0.3371	0.6991	0.0677	0.9987		0.8974	1.225	0.5672	1.0166	0.7367	0.971		100	100	75	100	100	100
	1127			propionylcarnitine	LC/MS pos	32452	C03017	HMDB00824	107738		0.7	0.23	0.83	0.54	0.65		0.3317	0.997	0.0017	0.06	0.4142	0.7456	0.0469	0.3608	0.7943	0.9987		0.8242	1.8784	1.5511	1.0101	0.5794	0.4297		100	100	100	100	100	100
	1140		Fatty Acid Metabolism(Acyl Carnitine)	acetylcarnitine	LC/MS pos	32198	C02571	HMDB00201	1		0.93	0.58	0.97	0.79	0.81		0.5853	0.997	0.0101	0.0908	0.6395	0.8463	0.0278	0.3327	0.8404	0.9987		0.9245	1.2371	1.1963	0.9747	0.8604	0.7198		100	100	100	100	100	100
	1143			hexanoylcarnitine	LC/MS pos	32328		HMDB00705	6426853		1	1	1	1	1													0.7236	0.7236	0.7236	0.7236	0.7236	0.7236		0	0	0	0	0	0
	1152			palmitoylcarnitine	LC/MS pos	22189	C02990	HMDB00222	461		3.37	2.49	0.65	1.26	1.95		0.0005	0.1822	0.0083	0.0824	0.1754	0.6034	0.3244	0.6991	0.0552	0.9987		0.402	0.655	0.4253	0.8274	1.3528	1.6277		100	100	100	100	100	100
	1153			stearoylcarnitine	LC/MS pos	34409		HMDB00848			0.71	0.41	0.8	0.81	1.01		0.3446	0.997	0.1332	0.3087	0.6459	0.8463	0.7385	0.7773	0.8568	0.9987		0.9501	1.3519	1.0812	1.0961	0.6713	0.5536		100	100	100	100	100	100
	1154			oleoylcarnitine	LC/MS pos	35160		HMDB05065			0.81	0.41	0.58	0.58	1		0.4155	0.997	0.0575	0.2142	0.2055	0.6235	0.2014	0.5791	0.8318	0.9987		1.0732	1.7491	1.0166	1.017	0.8726	0.7138		100	100	100	100	100	100
	1155		Carnitine Metabolism	deoxycarnitine	LC/MS pos	36747	C01181	HMDB01161	134		1.04	0.64	0.68	0.69	1.01		0.9293	0.997	0.0028	0.0664	0.0061	0.163	0.0404	0.3589	0.9773	0.9987		0.8919	1.4282	0.9773	0.9901	0.9315	0.9075		100	100	100	100	100	100
	1156			carnitine	LC/MS pos	15500	C00318	HMDB00062	10917		0.87	0.64	0.79	0.72	0.91		0.3432	0.997	0.0048	0.0745	0.0589	0.4167	0.0688	0.4203	0.4671	0.9987		1.1812	1.2522	0.9894	0.8987	1.0221	0.8032		100	100	100	100	100	100
	1157			3-dehydrocarnitine*	LC/MS pos	32654	C02636	HMDB12154	6991982		0.86	0.57	0.79	0.7	0.88		0.3866	0.997	0.0037	0.072	0.0328	0.3185	0.0202	0.3021	0.2593	0.9987		1.0078	1.3406	1.0595	0.9338	0.8645	0.7706		100	100	100	100	100	100
	1163		Fatty Acid, Monohydroxy	4-hydroxybutyrate (GHB)	GC/MS	34585	C00989	HMDB00710	10413		0.71	1.06	0.82	0.91	1.11		0.4428	0.997	0.638	0.5668	0.7306	0.9008	0.8897	0.822	0.8305	0.9987		0.8711	0.9532	0.7797	0.8692	0.6146	1.013		100	75	75	75	75	100
	1166			2-hydroxydecanoate	LC/MS neg	42489			21488		0.58	1.14	0.5	0.64	1.29		0.3944	0.997	0.7041	0.5668	0.1676	0.5976	0.3395	0.6991	0.794	0.9987		2.491	1.3273	0.6583	0.8517	1.446	1.5161		100	100	100	75	100	100
	1168			2-hydroxypalmitate	LC/MS neg	35675			92836		0.79	1.1	0.62	0.69	1.11		0.3649	0.997	0.6386	0.5668	0.1145	0.5213	0.1502	0.5342	0.6852	0.9987		1.8931	1.3658	0.8457	0.9365	1.4906	1.4988		100	100	100	100	100	100
	1169			2-hydroxystearate	LC/MS neg	17945	C03045		69417		0.85	0.93	0.99	0.86	0.87		0.3889	0.997	0.5988	0.5651	0.8516	0.9208	0.315	0.6949	0.5759	0.9987		1.243	1.1468	1.1388	0.9906	1.057	1.0681		100	100	100	100	100	100
	1192			13-HODE + 9-HODE	LC/MS neg	37752					1.18	0.86	0.43	0.62	1.45		0.6212	0.997	0.7597	0.5744	0.0715	0.4451	0.2868	0.6738	0.5531	0.9987		0.6843	1.9144	0.8227	1.1964	0.8044	1.6499		50	100	100	100	75	100
	1274		Endocannabinoid	oleic ethanolamide	LC/MS neg	38102		HMDB02088	5283454		0.93	0.75	0.76	0.61	0.81		0.6177	0.997	0.2212	0.3908	0.2376	0.6384	0.0116	0.2329	0.656	0.9987		1.1841	1.6002	1.2089	0.9806	1.1064	1.2023		100	100	100	100	100	100
	1288		Inositol Metabolism	myo-inositol	GC/MS	19934	C00137	HMDB00211			1.01	0.54	0.54	0.49	0.9		0.9517	0.997	5.5317e-05	0.006	0.0013	0.0871	0.0005	0.0528	0.3643	0.9987		0.9558	1.8607	1.0086	0.9045	0.964	1.0134		100	100	100	100	100	100
	1291			scyllo-inositol	GC/MS	32379	C06153	HMDB06088			1.26	0.73	0.4	0.53	1.33		0.5299	0.997	0.2079	0.3765	0.0112	0.2103	0.0504	0.3776	0.3371	0.9987		0.9655	1.5924	0.6335	0.8442	1.2188	1.1581		75	100	100	100	100	100
	1296			inositol 1-phosphate (I1P)	GC/MS	1481	C04006	HMDB00213			1.27	1.41	0.77	0.67	0.87		0.3188	0.997	0.3319	0.4674	0.2899	0.6694	0.0983	0.4718	0.7953	0.9987		1.1416	1.1377	0.8788	0.7617	1.4512	1.6023		100	100	100	100	100	100
	1315		Phospholipid Metabolism	choline	LC/MS pos	15506	C00114	HMDB00097	305		1.01	0.72	1.14	1.07	0.94		0.9377	0.997	0.0099	0.0908	0.385	0.7401	0.6833	0.7589	0.7165	0.9987		1.1013	1.1316	1.2862	1.2144	1.1094	0.8158		100	100	100	100	100	100
	1316			choline phosphate	LC/MS pos	34396	C00588	HMDB01565	1014		1.63	1.47	1.85	4.25	2.3		0.1812	0.997	0.0653	0.22	0.0061	0.163	0.0006	0.0528	0.0039	0.8965		1.3336	0.494	0.9129	2.1016	2.1771	0.7265		100	100	100	100	100	100
	1317			cytidine 5'-diphosphocholine	LC/MS pos	34418	C00307	HMDB01413	13804		1.15	0.67	0.78	0.7	0.89		0.5376	0.997	0.0041	0.0729	0.1357	0.569	0.0104	0.2275	0.5725	0.9987		1.0437	1.4252	1.1104	0.9922	1.2043	0.9483		100	100	100	100	100	100
	1318			glycerophosphorylcholine (GPC)	LC/MS pos	15990	C00670	HMDB00086	657272		1.4	1.29	0.66	0.87	1.31		0.6109	0.997	0.184	0.3604	0.1489	0.5748	0.4874	0.7363	0.7639	0.9987		1.1065	0.7995	0.5286	0.6922	1.5466	1.0344		100	100	100	100	100	100
	1321			ethanolamine	GC/MS	34285	C00189	HMDB00149			1.02	0.73	1.14	1.22	1.08		0.8493	0.997	0.0161	0.1236	0.0584	0.4167	0.1752	0.5544	0.6218	0.9987		0.812	1.3467	1.529	1.6475	0.8243	0.9802		100	100	100	100	100	100
	1322			phosphoethanolamine	GC/MS	12102	C00346	HMDB00224	5232324;1015		0.68	0.35	1.13	0.83	0.74		0.1367	0.997	0.0045	0.0744	0.3881	0.7401	0.3059	0.6818	0.1149	0.9987		1.0226	1.8455	2.0799	1.5354	0.6935	0.6449		100	100	100	100	100	100
	1324			glycerophosphoethanolamine	GC/MS	37455	C01233	HMDB00114	123874		1.48	1.32	0.75	1.06	1.41		0.431	0.997	0.1196	0.2914	0.2785	0.6653	0.7829	0.7834	0.6218	0.9987		0.8648	0.9349	0.7049	0.994	1.2758	1.2386		100	100	100	100	100	100
	1326		Lysolipid	1-myristoylglycerophosphocholine (14:0)	LC/MS pos	45453		HMDB10379	460604		1.18	0.81	0.71	0.66	0.92		0.5778	0.997	0.1111	0.2889	0.2926	0.6708	0.1236	0.5054	0.9664	0.9987		0.922	1.3267	0.9456	0.8739	1.0925	1.0743		100	100	100	100	100	100
	1327			2-myristoylglycerophosphocholine*	LC/MS pos	35626					1.09	0.87	0.58	0.63	1.1		0.6808	0.997	0.289	0.4441	0.0483	0.3916	0.0534	0.3835	0.7252	0.9987		0.9967	1.3375	0.7704	0.8436	1.0882	1.1599		100	100	75	100	100	100
	1331			1-palmitoylglycerophosphocholine (16:0)	LC/MS pos	33955			86554		0.98	0.62	0.68	0.69	1.02		0.985	0.997	0.1302	0.3049	0.2641	0.6523	0.2714	0.6602	0.9932	0.9987		0.9262	1.6239	1.1073	1.1249	0.9116	1.0143		100	100	100	100	100	100
	1332			2-palmitoylglycerophosphocholine*	LC/MS pos	35253					1.06	0.77	0.59	0.61	1.02		0.902	0.997	0.2793	0.4437	0.0816	0.4644	0.0995	0.4718	0.9734	0.9987		1.0397	1.3964	0.8302	0.8503	1.0975	1.0689		100	100	100	100	100	100
	1333			1-palmitoleoylglycerophosphocholine (16:1)*	LC/MS pos	33230					1.18	0.74	0.59	0.69	1.17		0.4829	0.997	0.1247	0.2953	0.1348	0.569	0.2236	0.5946	0.7405	0.9987		0.9174	1.4274	0.8415	0.9878	1.0815	1.0517		100	100	100	100	100	100
	1334			2-palmitoleoylglycerophosphocholine*	LC/MS pos	35819					1.48	0.89	0.82	0.97	1.18		0.1704	0.997	0.476	0.5336	0.3638	0.7401	0.722	0.7754	0.4939	0.9987		0.8605	1.055	0.8615	1.0185	1.2766	0.9351		100	100	100	100	100	100
	1337			1-stearoylglycerophosphocholine (18:0)	LC/MS pos	33961			497299		0.83	0.93	4.8	3.97	0.83		0.6214	0.997	0.6785	0.5668	0.4222	0.7491	0.2833	0.6719	0.908	0.9987		1.3023	0.9541	4.5796	3.7833	1.0768	0.8851		100	100	100	100	100	100
	1339			1-oleoylglycerophosphocholine (18:1)	LC/MS pos	33960			16081932		1.04	0.83	0.74	0.87	1.17		0.8765	0.997	0.3535	0.4711	0.2632	0.6523	0.4671	0.7363	0.9237	0.9987		0.9066	1.2483	0.9203	1.0807	0.9454	1.034		100	100	100	100	100	100
	1341			2-oleoylglycerophosphocholine*	LC/MS neg	35254					1.47	0.99	0.8	1.44	1.81		0.4203	0.997	0.7638	0.5755	0.5058	0.7781	0.9834	0.8318	0.7625	0.9987		0.7901	1.4041	1.1205	2.0264	1.1629	1.3919		100	100	100	75	100	100
	1368			1-palmitoylglycerophosphoethanolamine	LC/MS neg	35631		HMDB11503	9547069		0.95	0.76	0.91	1.06	1.16		0.6632	0.997	0.1377	0.3103	0.5462	0.7893	0.8966	0.8226	0.9025	0.9987		0.9358	1.2189	1.1136	1.2921	0.8893	0.9293		100	100	100	100	100	100
	1369			2-palmitoylglycerophosphoethanolamine*	LC/MS neg	35688					0.87	0.84	1.02	1.08	1.06		0.5275	0.997	0.6031	0.5651	0.8835	0.9208	0.9711	0.8318	0.9463	0.9987		0.9674	1.1389	1.1607	1.2321	0.8459	0.961		100	100	100	100	100	100
	1371			1-stearoylglycerophosphoethanolamine	LC/MS neg	34416		HMDB11130	9547068		0.89	1.07	1.54	1.82	1.18		0.534	0.997	0.7714	0.5781	0.0896	0.4921	0.2627	0.6499	0.8846	0.9987		0.9777	1.0081	1.5545	1.8359	0.8716	1.0809		100	100	100	100	100	100
	1373			1-oleoylglycerophosphoethanolamine	LC/MS neg	35628		HMDB11506	9547071		1.07	1.02	0.94	1.37	1.46		0.9845	0.997	0.9254	0.6121	0.7732	0.9122	0.7002	0.7636	0.6058	0.9987		0.9039	1.2272	1.1512	1.679	0.9632	1.2511		100	100	100	100	100	100
	1374			2-oleoylglycerophosphoethanolamine*	LC/MS pos	35683					0.96	0.73	0.69	0.83	1.2		0.7969	0.997	0.2117	0.38	0.1499	0.5748	0.3693	0.7089	0.6048	0.9987		1.0207	1.188	0.8183	0.9821	0.9771	0.8659		100	100	100	100	100	100
	1375			1-palmitoleoylglycerophosphoethanolamine*	LC/MS neg	34565					1.15	1.01	0.92	1.49	1.63		0.4934	0.997	0.7853	0.5818	0.8091	0.9183	0.379	0.7089	0.2778	0.9987		0.726	1.0876	0.9965	1.6231	0.8361	1.0989		100	100	100	100	100	100
	1381			1-arachidonoylglycerophosphoethanolamine*	LC/MS neg	35186		HMDB11517			1.32	0.89	0.96	1.64	1.72		0.3295	0.997	0.8306	0.5897	0.9491	0.9277	0.2159	0.5868	0.1838	0.9987		0.7443	1.3206	1.263	2.1719	0.9837	1.1731		100	100	100	100	100	100
	1382			2-arachidonoylglycerophosphoethanolamine*	LC/MS pos	34656					1.23	1	1.13	1.39	1.23		0.2963	0.997	0.9406	0.616	0.8063	0.9183	0.0416	0.3589	0.3445	0.9987		0.9447	0.9251	1.0447	1.2838	1.1582	0.9214		100	100	100	100	100	100
	1391			1-palmitoylglycerophosphoinositol*	LC/MS neg	35305					0.7	0.69	0.94	0.93	0.99		0.1017	0.997	0.0586	0.2142	0.7264	0.9008	0.6636	0.7584	0.8758	0.9987		1.1266	1.2731	1.1987	1.1833	0.7905	0.8729		100	100	100	100	100	100
	1392			1-palmitoleoylglycerophosphoinositol*	LC/MS neg	36618					0.66	0.64	0.85	1.19	1.39		0.3558	0.997	0.7556	0.5737	0.7732	0.9122	0.5265	0.7521	0.5533	0.9987		0.88	1.7382	1.4845	2.07	0.5807	1.1047		100	100	100	100	100	100
	1394			1-stearoylglycerophosphoinositol	LC/MS neg	19324					0.75	0.84	1.42	1.46	1.02		0.2152	0.997	0.3149	0.4506	0.0853	0.477	0.436	0.7344	0.8423	0.9987		1.0571	1.1151	1.5874	1.6257	0.7939	0.9326		100	100	100	100	100	100
	1396			1-oleoylglycerophosphoinositol*	LC/MS neg	36602					0.78	0.78	0.98	1.08	1.1		0.2376	0.997	0.3577	0.4711	0.8781	0.9208	0.7964	0.7896	0.8477	0.9987		0.9905	1.2738	1.2514	1.3795	0.7691	0.9911		100	100	100	100	100	100
	1397			2-oleoylglycerophosphoinositol*	LC/MS neg	37232					0.7	0.56	0.92	1.26	1.36		0.3796	0.997	0.2982	0.4451	0.872	0.9208	0.582	0.7584	0.5814	0.9987		0.9098	2.1491	1.9835	2.7016	0.6327	1.2111		100	100	100	100	100	100
	1405			1-oleoylglycerophosphoserine	LC/MS neg	19260			9547099		1.07	0.99	0.78	1.32	1.69		0.8692	0.997	0.9435	0.616	0.3311	0.6892	0.4744	0.7363	0.1649	0.9987		0.9772	1.184	0.9255	1.5682	1.0492	1.1719		100	100	100	100	100	100
	1406			2-oleoylglycerophosphoserine*	LC/MS neg	37948					0.66	0.9	0.66	0.91	1.38		0.1819	0.997	0.7237	0.5668	0.1341	0.569	0.6535	0.7584	0.4768	0.9987		1.0787	1.2593	0.829	1.1468	0.7107	1.1312		100	100	100	100	100	100
	1421		Glycerolipid Metabolism	glycerol	GC/MS	15122	C00116	HMDB00131	753		1.07	0.8	0.92	0.83	0.91		0.911	0.997	0.0117	0.0972	0.2776	0.6653	0.1362	0.5204	0.3804	0.9987		1.1216	1.2043	1.1041	1.0018	1.1999	0.9603		100	100	100	100	100	100
	1422			glycerol 3-phosphate (G3P)	GC/MS	15365	C00093	HMDB00126	754		1.13	1.29	0.78	0.9	1.16		0.8451	0.997	0.2044	0.3764	0.3156	0.6858	0.4916	0.7363	0.9388	0.9987		1.0259	0.9088	0.7053	0.8202	1.1587	1.1702		100	100	100	100	100	100
	1431		Monoacylglycerol	1-palmitoylglycerol (1-monopalmitin)	GC/MS	21127			14900		0.82	0.67	0.8	0.76	0.95		0.2047	0.997	0.0225	0.132	0.2421	0.6384	0.1888	0.5656	0.8482	0.9987		0.9568	1.4071	1.1267	1.073	0.7878	0.9433		100	100	100	100	100	100
	1434			1-stearoylglycerol (1-monostearin)	GC/MS	21188	D01947		24699		1	0.76	0.97	1.14	1.17		0.8216	0.997	0.1871	0.3604	0.7787	0.9122	0.5683	0.7521	0.513	0.9987		0.8807	1.1842	1.151	1.3476	0.8796	0.8963		100	100	100	100	100	100
	1436			1-oleoylglycerol (1-monoolein)	GC/MS	21184		HMDB11567	5283468		0.91	0.64	0.53	0.82	1.54		0.5865	0.997	0.1147	0.2889	0.0492	0.3916	0.4906	0.7363	0.1744	0.9987		0.7098	1.6495	0.8807	1.359	0.6476	1.0635		100	100	100	100	100	100
	1455		Sphingolipid Metabolism	sphinganine	LC/MS pos	17769	C00836	HMDB00269	3126		1.19	0.43	0.17	0.23	1.32		0.746	0.997	0.0031	0.0664	0.0101	0.207	0.0091	0.2255	0.5179	0.9987		0.9702	3.3064	0.5744	0.757	1.1522	1.4368		100	100	100	100	100	100
	1456			phytosphingosine	LC/MS pos	1510	C12144	HMDB04610			1.16	0.98	0.94	1.1	1.18		0.4776	0.997	0.9026	0.6098	0.6619	0.8525	0.8743	0.8184	0.6281	0.9987		0.8064	0.9497	0.8884	1.0483	0.9346	0.9318		100	100	100	100	100	100
	1458			palmitoyl sphingomyelin	GC/MS	37506			9939941		0.83	0.68	0.84	0.73	0.88		0.2126	0.997	0.0131	0.1043	0.246	0.6384	0.0563	0.3835	0.4837	0.9987		1.0899	1.3036	1.0915	0.9576	0.9052	0.8806		100	100	100	100	100	100
	1459			stearoyl sphingomyelin	GC/MS	19503	C00550	HMDB01348	6453725		0.81	0.91	0.66	1.09	1.65		0.4952	0.997	0.5711	0.5549	0.1002	0.5067	0.5664	0.7521	0.056	0.9987		0.9995	1.2155	0.8046	1.3278	0.8109	1.1011		100	100	100	100	100	100
	1464			sphingosine	LC/MS pos	17747	C00319	HMDB00252	5353955		1.33	0.86	0.68	0.8	1.17		0.5639	0.997	0.5217	0.5482	0.252	0.6423	0.4129	0.725	0.7217	0.9987		1.0851	1.2673	0.862	1.0125	1.4408	1.0962		100	100	100	100	100	100
	1467			N,N-dimethylsphingosine	LC/MS pos	32460	C13914		5282309		1.34	0.91	0.74	1.04	1.4		0.4904	0.997	0.6172	0.5668	0.3066	0.6831	0.9217	0.8226	0.4025	0.9987		0.9885	1.1269	0.8338	1.1711	1.323	1.0308		100	100	100	100	100	100
	1485		Sterol	lathosterol	GC/MS	33488	C01189	HMDB01170	65728		0.92	0.77	0.34	0.43	1.26		0.5791	0.997	0.0841	0.2505	0.0014	0.0871	0.0095	0.2255	0.3966	0.9987		1.0031	1.5459	0.5232	0.6595	0.9225	1.1909		100	100	100	100	100	100
	1487			cholesterol	GC/MS	63	C00187	HMDB00067	11025495		0.96	0.88	0.94	1.01	1.07		0.6757	0.997	0.1145	0.2889	0.4741	0.7781	0.9339	0.8248	0.7831	0.9987		0.9413	1.0985	1.0352	1.1117	0.905	0.9643		100	100	100	100	100	100
	2037	Nucleotide	Purine Metabolism, (Hypo)Xanthine/Inosine containing	inosine	LC/MS neg	1123	C00294	HMDB00195			1.06	0.81	0.75	0.84	1.13		0.9611	0.997	0.4087	0.5062	0.2176	0.6361	0.4842	0.7363	0.3474	0.9987		1.1816	1.1237	0.8392	0.9487	1.2574	0.9124		100	100	100	100	100	100
	2038			hypoxanthine	LC/MS neg	3127	C00262	HMDB00157	790		1.12	0.86	0.9	0.86	0.96		0.4558	0.997	0.137	0.3103	0.1748	0.6034	0.2153	0.5868	0.6823	0.9987		0.9043	1.1694	1.0506	1.0063	1.0163	1.0106		100	100	100	100	100	100
	2039			xanthine	LC/MS neg	3147	C00385	HMDB00292	1188		1.26	1.13	1.4	1.23	0.88		0.4392	0.997	0.9775	0.6269	0.078	0.4601	0.273	0.6602	0.4871	0.9987		0.9907	0.9921	1.3893	1.2223	1.2459	1.1233		100	100	100	100	100	100
	2041			xanthosine	LC/MS neg	15136	C01762	HMDB00299	64959		1.36	0.72	1.27	1.01	0.79		0.2241	0.997	0.0417	0.1842	0.1515	0.5748	0.9107	0.8226	0.1313	0.9987		1.0144	1.1256	1.4346	1.1314	1.3805	0.8058		100	100	100	100	100	100
	2044			2'-deoxyinosine	LC/MS neg	15076	C05512	HMDB00071	65058		1.55	1.97	2.19	2.72	1.24		0.9205	0.997	0.0623	0.2166	0.1872	0.6213	0.1472	0.53	0.7696	0.9987		2.102	0.4779	1.0469	1.3007	3.2485	0.942		100	50	75	75	100	100
	2052		Purine Metabolism, Adenine containing	adenosine 5'-monophosphate (AMP)	LC/MS pos	32342	C00020	HMDB00045	6083		0.66	0.46	0.97	0.85	0.87		0.623	0.997	0.0813	0.2469	0.6275	0.8463	0.5983	0.7584	0.9418	0.9987		0.7601	1.5009	1.4601	1.272	0.5034	0.6842		100	100	100	100	100	100
	2054			adenosine 2'-monophosphate (2'-AMP)	LC/MS neg	36815	C00946	HMDB11617	94136		0.91	1.62	1.69	1.49	0.88		0.6796	0.997	0.0893	0.2505	0.3031	0.6818	0.3848	0.7089	0.8232	0.9987		1.1377	0.6206	1.0509	0.9232	1.0339	1.0049		100	100	100	100	100	100
	2058			adenylosuccinate	LC/MS neg	18360	C03794	HMDB00536	195		0.55	0.83	0.83	1.1	1.32		0.2481	0.997	0.391	0.4986	0.391	0.7401	0.8229	0.7992	0.391	0.9987		0.3115	0.2067	0.1723	0.2275	0.1723	0.1723		50	25	25	25	0	0
	2059			adenosine	LC/MS neg	555	C00212	HMDB00050	60961		0.69	0.92	1.34	1.43	1.07		0.3216	0.997	0.5734	0.5549	0.2016	0.6213	0.0358	0.3512	0.6407	0.9987		0.9814	0.8068	1.0812	1.1533	0.6807	0.7385		100	100	100	100	100	100
	2060			adenine	GC/MS	554	C00147	HMDB00034	190		1.03	0.98	0.81	0.96	1.19		0.9673	0.997	0.8268	0.5897	0.1116	0.5202	0.7007	0.7636	0.6315	0.9987		1.1387	1.0568	0.8532	1.0133	1.1702	1.0371		100	100	100	100	100	100
	2075			N6-carbamoylthreonyladenosine	LC/MS pos	35157					0.83	0.41	0.25	0.59	2.39		0.375	0.997	0.0774	0.2417	0.0119	0.2108	0.2015	0.5791	0.3748	0.9987		0.9746	1.5006	0.373	0.892	0.8101	0.6217		100	100	25	50	75	50
	2084		Purine Metabolism, Guanine containing	guanosine 5'- monophosphate (5'-GMP)	LC/MS pos	2849	C00144	HMDB01397	761		0.7	0.63	0.92	0.96	1.04		0.5079	0.997	0.1873	0.3604	0.9101	0.9208	0.8608	0.8168	0.9146	0.9987		0.8181	1.1187	1.0329	1.0779	0.5706	0.7069		100	100	100	100	75	100
	2089			guanosine	LC/MS neg	1573	C00387	HMDB00133	6802		1.05	1.07	0.95	1.01	1.06		0.9429	0.997	0.8462	0.5909	0.752	0.9008	0.9808	0.8318	0.7924	0.9987		1.2512	0.9339	0.8904	0.9451	1.3082	1.0037		100	100	100	100	100	100
	2090			guanine	LC/MS pos	32352	C00242	HMDB00132	764		1.12	0.93	0.9	0.93	1.03		0.3916	0.997	0.4677	0.5336	0.2028	0.6213	0.4562	0.7363	0.8868	0.9987		0.9471	1.0926	0.9879	1.0145	1.0628	1.0145		100	100	100	100	100	100
	2097			N2-methylguanosine	LC/MS neg	35133		HMDB05862	3035422		0.94	0.56	0.59	0.62	1.04		0.8125	0.997	0.0229	0.132	0.0345	0.3206	0.0542	0.3835	0.8817	0.9987		0.9652	1.9801	1.1764	1.2233	0.9043	1.1003		100	100	100	100	100	100
	2098			N2,N2-dimethylguanosine	LC/MS pos	35137		HMDB04824	92919		1.03	0.55	0.86	0.82	0.96		0.9962	0.9985	0.1087	0.2889	0.6635	0.8525	0.6081	0.7584	0.9986	0.9987		0.7557	1.4739	1.2619	1.2059	0.7815	0.8058		75	100	100	100	75	75
	2106			2'-deoxyguanosine	LC/MS neg	1411	C00330	HMDB00085	187790		0.91	1.39	2.17	1.83	0.84		0.9051	0.997	0.1871	0.3604	0.485	0.7781	0.5354	0.7521	0.904	0.9987		3.4929	0.6648	1.4455	1.2157	3.1759	0.9249		75	100	75	75	75	100
	2117		Pyrimidine Metabolism, Uracil containing	uridine monophosphate (5' or 3')	LC/MS neg	39892		HMDB00288			1.04	0.67	0.76	0.69	0.9		0.7939	0.997	0.0212	0.1304	0.193	0.6213	0.003	0.122	0.7749	0.9987		0.8109	1.1815	0.9017	0.8106	0.843	0.7924		100	100	100	100	100	100
	2121			uridine	LC/MS neg	606	C00299	HMDB00296	6029		1.04	0.94	0.91	0.84	0.93		0.9803	0.997	0.6307	0.5668	0.5159	0.7781	0.3648	0.7089	0.7114	0.9987		1.0863	1.0688	0.9699	0.9014	1.1306	1.0021		100	100	100	100	100	100
	2122			uracil	GC/MS	605	C00106	HMDB00300	1174		1.1	0.7	0.65	0.49	0.76		0.4033	0.997	0.0233	0.132	0.005	0.1592	0.0319	0.3361	0.2094	0.9987		1.1307	1.4009	0.9129	0.6934	1.2461	0.9775		100	100	100	100	100	100
	2123			pseudouridine	LC/MS neg	33442	C02067	HMDB00767			0.99	0.76	0.84	0.8	0.95		0.8483	0.997	0.0455	0.1921	0.1987	0.6213	0.0698	0.4203	0.7817	0.9987		0.9964	1.336	1.1215	1.0653	0.9902	1.0186		100	100	100	100	100	100
	2131			5,6-dihydrouracil	GC/MS	1559	C00429	HMDB00076	649		0.91	0.63	0.59	0.4	0.68		0.603	0.997	0.0291	0.1495	0.0104	0.207	0.0009	0.0626	0.022	0.9987		1.0352	2.2645	1.327	0.9015	0.9405	1.42		100	100	100	100	100	100
	2143		Pyrimidine Metabolism, Cytidine containing	cytidine 5'-monophosphate (5'-CMP)	LC/MS pos	2372	C00055	HMDB00095	6131		0.97	0.56	0.77	0.67	0.88		0.9985	0.9985	0.0117	0.0972	0.2117	0.6297	0.046	0.3608	0.5598	0.9987		0.852	1.546	1.1921	1.0432	0.8236	0.8724		100	100	100	100	100	100
	2146			cytidine	LC/MS pos	514	C00475	HMDB00089	6175		1.09	0.82	0.9	0.73	0.82		0.9181	0.997	0.2802	0.4437	0.5347	0.7852	0.191	0.5662	0.3709	0.9987		1.1239	1.215	1.0894	0.8886	1.2246	0.9928		100	100	100	100	100	100
	2158		Pyrimidine Metabolism, Thymine containing	thymidine 5'-monophosphate	LC/MS neg	12023	C00364	HMDB01227			0.66	0.43	0.72	0.78	1.08		0.7971	0.997	0.0646	0.22	0.3228	0.6858	0.4171	0.725	0.6814	0.9987		0.8805	1.0675	0.7708	0.8363	0.5822	0.4627		75	100	100	100	50	100
	2162			thymidine	LC/MS neg	2183	C00214	HMDB00273	5789		1.08	1.07	1.01	1.3	1.28		0.9823	0.997	0.6506	0.5668	0.9069	0.9208	0.4817	0.7363	0.4947	0.9987		1.3747	0.8498	0.8614	1.1068	1.4911	0.9104		100	100	100	100	100	100
	2163			thymine	GC/MS	604	C00178	HMDB00262	1135		1.52	0.73	1.38	1.2	0.87		0.5573	0.997	0.7183	0.5668	0.848	0.9208	0.565	0.7521	0.7765	0.9987		1.0813	0.7009	0.9658	0.843	1.6462	0.5137		75	75	75	100	100	75
	2167		Purine and Pyrimidine Metabolism	methylphosphate	GC/MS	37070			13130		1.09	1.01	0.99	1.16	1.18		0.7813	0.997	0.8634	0.5944	0.9846	0.9293	0.4459	0.7363	0.404	0.9987		0.8505	0.9111	0.8986	1.0591	0.9234	0.918		100	100	100	100	100	100
	2169	Cofactors and Vitamins	Nicotinate and Nicotinamide Metabolism	nicotinate	LC/MS neg	1504	C00253	HMDB01488	938		1.33	0.75	0.74	0.9	1.22		0.2034	0.997	0.2841	0.4437	0.1416	0.5748	0.6346	0.7584	0.0621	0.9987		0.9329	1.3102	0.9665	1.1828	1.2412	0.9801		100	100	100	100	100	100
	2172			nicotinamide	LC/MS pos	594	C00153	HMDB01406	936		1.12	0.88	0.81	0.79	0.97		0.5346	0.997	0.2833	0.4437	0.1307	0.569	0.0679	0.4203	0.8449	0.9987		0.8972	1.2712	1.0347	0.9997	1.0065	1.1148		100	100	100	100	100	100
	2174			nicotinamide ribonucleotide (NMN)	LC/MS pos	22152	C00455	HMDB00229	14180		1.14	1.35	1.18	1.13	0.96		0.6397	0.997	0.3607	0.4711	0.8856	0.9208	0.8272	0.8006	0.966	0.9987		1.2511	0.7611	0.9008	0.8627	1.4307	1.0269		100	100	100	100	100	100
	2175			nicotinamide riboside*	LC/MS pos	33013	C03150	HMDB00855			0.63	1.21	0.99	1.54	1.56		0.8782	0.997	0.5327	0.5482	0.5851	0.8213	0.1995	0.5791	0.2593	0.9987		3.6624	0.8236	0.8114	1.2644	2.2984	0.9944		100	100	75	100	100	100
	2176			nicotinamide adenine dinucleotide (NAD+)	LC/MS neg	5278	C00003	HMDB00902	10897651;5892;5288979		1.24	0.91	0.81	0.99	1.23		0.4514	0.997	0.5268	0.5482	0.4197	0.7491	0.9679	0.8318	0.4246	0.9987		0.8232	1.0455	0.844	1.036	1.0244	0.9552		100	100	100	100	100	100
	2192			adenosine 5'diphosphoribose	LC/MS neg	558	C00301	HMDB01178	192		1.34	1.35	1.32	1.02	0.78		0.4383	0.997	0.5577	0.5549	0.8127	0.9183	0.7371	0.7773	0.9985	0.9987		1.1988	0.8982	1.184	0.9182	1.608	1.2108		100	100	100	100	100	100
	2194		Riboflavin Metabolism	riboflavin (Vitamin B2)	LC/MS pos	1827	C00255	HMDB00244	493570		1.23	0.98	0.88	0.72	0.82		0.5158	0.997	0.7561	0.5737	0.3259	0.6878	0.0993	0.4718	0.3327	0.9987		0.9593	1.213	1.064	0.8677	1.1787	1.1898		100	100	100	100	100	100
	2195			flavin adenine dinucleotide (FAD)	LC/MS neg	2134	C00016	HMDB01248	643975		1	0.83	0.8	0.84	1.05		0.9457	0.997	0.1382	0.3103	0.0487	0.3916	0.1171	0.5047	0.6782	0.9987		0.8699	1.2078	0.9635	1.0142	0.8687	1.0076		100	100	100	100	100	100
	2197		Pantothenate and CoA Metabolism	pantothenate	LC/MS pos	1508	C00864	HMDB00210	6613		1.06	0.73	0.8	0.78	0.98		0.8752	0.997	0.0191	0.1249	0.0311	0.3185	0.0275	0.3327	0.7948	0.9987		1.1964	1.2973	1.038	1.0122	1.2657	0.9434		100	100	100	100	100	100
	2200			3'-dephosphocoenzyme A	LC/MS neg	18289	C00882	HMDB01373	444485		0.76	0.81	0.81	0.7	0.87		0.7511	0.997	0.2961	0.4451	0.3891	0.7401	0.1888	0.5656	0.7937	0.9987		1.1332	1.3092	1.0572	0.9216	0.8563	1.0561		100	100	100	100	100	100
	2201			coenzyme A	LC/MS neg	2936	C00010	HMDB01423	317		1.24	0.49	0.91	0.79	0.86		0.9685	0.997	0.0763	0.2417	0.5259	0.783	0.2285	0.6022	0.7677	0.9987		0.5732	1.4223	1.2986	1.1217	0.7101	0.6999		100	100	100	100	100	100
	2226		Folate Metabolism	5-methyltetrahydrofolate (5MeTHF)	LC/MS neg	18330	C00440	HMDB01396	146		1.59	0.63	1.05	0.79	0.75		0.391	0.997	0.6825	0.5668	0.9857	0.9293	0.8849	0.8202	0.8721	0.9987		0.2524	0.7471	0.7822	0.5898	0.4023	0.4706		0	50	50	50	25	75
	2266		Vitamin B6 Metabolism	pyridoxal	LC/MS pos	1651	C00250	HMDB01545	1050		1.38	1.03	0.72	0.96	1.32		0.1911	0.997	0.9199	0.6121	0.244	0.6384	0.7221	0.7754	0.4705	0.9987		0.9286	1.1569	0.8351	1.1054	1.2845	1.1948		100	100	100	100	100	100
	2267			pyridoxate	LC/MS neg	31555	C00847	HMDB00017	6723		0.94	0.56	0.71	0.84	1.18		0.785	0.997	0.041	0.1842	0.0671	0.4371	0.4124	0.725	0.8895	0.9987		0.9159	1.4209	1.0129	1.1905	0.8626	0.8009		100	100	100	100	100	100
	2269	Xenobiotics	Benzoate Metabolism	hippurate	LC/MS neg	15753	C01586	HMDB00714	464		1.35	0.64	0.57	0.65	1.13		0.0989	0.997	0.295	0.4451	0.1848	0.6213	0.2967	0.6818	0.8969	0.9987		0.7137	2.588	1.481	1.6785	0.967	1.6678		100	100	100	100	100	100
	2531		Food Component/Plant	erythritol	GC/MS	20699	C00503	HMDB02994			1.03	0.79	0.71	0.71	1		0.7949	0.997	0.3958	0.5003	0.2423	0.6384	0.3038	0.6818	0.7188	0.9987		0.9304	2.0886	1.4873	1.4929	0.9558	1.6553		100	100	100	75	100	100
	2677		Drug	rapamycin	LC/MS neg	37148	C07909				1	1	1.48	1.39	0.94						0.0223	0.2714	0.174	0.5544	0.6481	0.9987		0.7239	0.7239	1.0695	1.0063	0.7239	0.7239		0	0	100	100	0	0
	2839			penicillin G	LC/MS pos	37468	C05551		2349		0.44	0.34	0.56	0.3	0.53		0.152	0.997	0.1749	0.3604	0.3773	0.7401	0.1456	0.53	0.4402	0.9987		1.1146	7.8825	4.4332	2.3333	0.4908	2.6606		100	100	100	100	100	100
	2994		Chemical	glycerol 2-phosphate	GC/MS	27728	C02979	HMDB02520	2526		1.21	1.37	0.79	0.93	1.17		0.702	0.997	0.34	0.4711	0.4972	0.7781	0.6576	0.7584	0.9291	0.9987		1.3959	0.8237	0.6504	0.7641	1.6887	1.127		100	100	100	100	100	100
	2998			HEPES	LC/MS neg	21248			3275884;23831;23830		1.15	0.73	0.67	0.7	1.04		0.451	0.997	0.3579	0.4711	0.2458	0.6384	0.3034	0.6818	0.9984	0.9987		0.8719	2.1297	1.4343	1.4933	1.0037	1.564		100	100	100	100	100	100
	3001			lanthionine	GC/MS	42002			6994972;98504		0.77	0.57	1.23	0.73	0.59		0.3291	0.997	0.0545	0.2142	0.0796	0.4612	0.1538	0.5403	0.0552	0.9987		1.1697	1.0657	1.3139	0.7728	0.8962	0.6041		100	100	100	100	75	75
	3015			phenol red	LC/MS neg	36817	C12600		4766		1.17	1.01	0.88	1.04	1.18		0.6088	0.997	0.8081	0.5842	0.6238	0.8463	0.9838	0.8318	0.7031	0.9987		0.9686	1.4125	1.2493	1.4714	1.1352	1.4261		100	100	100	100	100	100
	* indicates compounds that have not been officially "plexed" (based on a standard), but we are confident in its identity
